# Supplementary material for: Ebola virus matrix protein VP40 triggers inflammatory responses linked to the ebolavirus virulence
Source: Proc Natl Acad Sci U S A. 2025 Dec 29;123(1):e2508194123. doi: 10.1073/pnas.2508194123 (PMC12773709; doi:10.1073/pnas.2508194123)
Supplement: Supplementary file 2 — Dataset S01 (XLSX) [file pnas.2508194123.sd01.xls]

## Sheet: ZEBOV24hrvsMOCK24hr
ID	baseMean	log2FoldChange	lfcSE	stat	pvalue	padj
ENSG00000143217	634.8	1.59652	0.160692	9.9353	2.92e-23	5.36e-19
ENSG00000186529	107.104	5.10888	0.576218	8.86623	7.57e-19	6.93e-15
ENSG00000137975	17.4918	3.09382	0.358632	8.62671	6.31e-18	3.86e-14
ENSG00000289298	62.9471	2.37709	0.28827	8.24606	1.64e-16	7.5e-13
ENSG00000095637	457.883	0.704992	0.0862792	8.17106	3.06e-16	1.12e-12
ENSG00000186115	26.3118	4.57887	0.589869	7.76252	8.33e-15	2.54e-11
ENSG00000255874	155.457	1.57099	0.206349	7.61328	2.67e-14	6.58e-11
ENSG00000175592	298.491	1.13503	0.149271	7.60382	2.88e-14	6.58e-11
ENSG00000198855	101.909	0.910673	0.121347	7.50467	6.16e-14	1.16e-10
ENSG00000128342	428.006	1.04779	0.139683	7.50122	6.32e-14	1.16e-10
ENSG00000115129	142.751	1.80921	0.245857	7.35877	1.86e-13	3.09e-10
ENSG00000113811	682.76	0.521633	0.0744005	7.01116	2.36e-12	3.61e-09
ENSG00000153531	244.011	0.898378	0.128695	6.98068	2.94e-12	4.14e-09
ENSG00000275620	33.1768	1.92352	0.2839	6.77533	1.24e-11	1.62e-08
ENSG00000181026	2593.58	0.342183	0.0511289	6.69256	2.19e-11	2.68e-08
ENSG00000104783	39.9276	2.45927	0.377224	6.51941	7.06e-11	8.08e-08
ENSG00000136048	266.723	0.581434	0.0912068	6.3749	1.83e-10	1.97e-07
ENSG00000165891	1221.68	0.315938	0.0496571	6.36238	1.99e-10	2.02e-07
ENSG00000147535	383.088	0.500384	0.080514	6.21487	5.14e-10	4.95e-07
ENSG00000197093	88.5615	1.04585	0.169514	6.16969	6.84e-10	6.27e-07
ENSG00000131080	926.497	0.395162	0.0644245	6.13372	8.58e-10	7.49e-07
ENSG00000168917	321.73	0.517967	0.0859592	6.02573	1.68e-09	1.4e-06
ENSG00000170324	84.3483	1.20691	0.200905	6.00736	1.89e-09	1.5e-06
ENSG00000072849	530.654	0.363697	0.0606555	5.99612	2.02e-09	1.54e-06
ENSG00000143878	6801.65	1.84858	0.309868	5.96572	2.44e-09	1.79e-06
ENSG00000150961	660.797	0.921102	0.154863	5.94786	2.72e-09	1.91e-06
ENSG00000051108	1088.66	1.28725	0.216823	5.93689	2.9e-09	1.97e-06
ENSG00000144452	33.6428	1.67105	0.28538	5.85553	4.75e-09	3.11e-06
ENSG00000184371	403.192	0.579061	0.0990058	5.84876	4.95e-09	3.13e-06
ENSG00000145050	1083.53	0.599031	0.104032	5.75816	8.5e-09	5.19e-06
ENSG00000044574	9890.78	0.897263	0.157015	5.7145	1.1e-08	6.5e-06
ENSG00000124762	4483.14	0.41514	0.073232	5.66883	1.44e-08	8.23e-06
ENSG00000184205	928.793	0.335811	0.0595024	5.64365	1.66e-08	9.24e-06
ENSG00000177076	109.182	0.674863	0.119853	5.63075	1.79e-08	9.67e-06
ENSG00000141579	11.6602	1.86861	0.334979	5.5783	2.43e-08	1.27e-05
ENSG00000250746	142.21	1.10845	0.199606	5.55319	2.8e-08	1.43e-05
ENSG00000128590	292.823	0.87564	0.159158	5.5017	3.76e-08	1.85e-05
ENSG00000090520	915.688	0.571589	0.103968	5.49776	3.85e-08	1.85e-05
ENSG00000249306	216.192	0.943187	0.171866	5.48792	4.07e-08	1.91e-05
ENSG00000177595	1111.19	0.515494	0.0942232	5.47099	4.48e-08	2.05e-05
ENSG00000107796	391.435	0.709786	0.130405	5.44294	5.24e-08	2.34e-05
ENSG00000109670	529.798	0.45401	0.0841284	5.39663	6.79e-08	2.96e-05
ENSG00000159388	1398.01	0.419199	0.0778698	5.38333	7.31e-08	3.12e-05
ENSG00000270164	35.5042	1.66451	0.310013	5.36916	7.91e-08	3.29e-05
ENSG00000161642	1252.96	0.332387	0.0624861	5.31938	1.04e-07	4.23e-05
ENSG00000072682	723.187	0.428139	0.0805425	5.31569	1.06e-07	4.23e-05
ENSG00000184545	667.44	1.21437	0.229654	5.28781	1.24e-07	4.69e-05
ENSG00000100647	379.442	0.366079	0.0692979	5.28269	1.27e-07	4.69e-05
ENSG00000158055	105.668	0.717118	0.135763	5.28211	1.28e-07	4.69e-05
ENSG00000138347	35.2458	1.63833	0.310187	5.28175	1.28e-07	4.69e-05
ENSG00000168918	1265.34	1.19456	0.234106	5.10264	3.35e-07	0.000120329
ENSG00000176531	257.479	0.556312	0.110373	5.04027	4.65e-07	0.000163795
ENSG00000172071	593.12	0.630072	0.12551	5.02009	5.16e-07	0.000178545
ENSG00000197063	1672.59	0.385281	0.076833	5.01452	5.32e-07	0.000180388
ENSG00000264345	10.8147	2.85434	0.576823	4.94838	7.48e-07	0.000249289
ENSG00000269800	20.5217	2.0089	0.406426	4.94285	7.7e-07	0.000251889
ENSG00000166405	15.2729	1.55561	0.315475	4.93101	8.18e-07	0.000262954
ENSG00000109956	214.986	1.55761	0.317631	4.90385	9.4e-07	0.000296868
ENSG00000198857	42.4181	1.19218	0.244136	4.88326	1.04e-06	0.000324045
ENSG00000285928	11.5108	1.61707	0.331771	4.87405	1.09e-06	0.000333868
ENSG00000243137	88.9779	2.04768	0.420561	4.86894	1.12e-06	0.000334774
ENSG00000163479	1811.41	0.311813	0.0640663	4.86704	1.13e-06	0.000334774
ENSG00000233822	65.2976	0.894987	0.184068	4.86226	1.16e-06	0.000337515
ENSG00000197852	382.832	0.745701	0.153599	4.85485	1.2e-06	0.000342654
ENSG00000105327	1002.33	0.578548	0.119213	4.85308	1.22e-06	0.000342654
ENSG00000084764	611.857	0.404159	0.0836571	4.83113	1.36e-06	0.00037687
ENSG00000108669	1208.11	0.449869	0.0933625	4.81853	1.45e-06	0.000395489
ENSG00000137501	205.981	0.482865	0.100315	4.81351	1.48e-06	0.000395795
ENSG00000249859	243.294	0.526172	0.109359	4.81143	1.5e-06	0.000395795
ENSG00000260317	20.657	1.34728	0.280121	4.80962	1.51e-06	0.000395795
ENSG00000065618	213.414	1.36069	0.284479	4.78309	1.73e-06	0.000440723
ENSG00000113742	523.64	0.432662	0.090469	4.78243	1.73e-06	0.000440723
ENSG00000166257	131.16	0.721109	0.152365	4.73277	2.21e-06	0.000555878
ENSG00000167196	1551.72	0.308681	0.0653919	4.72047	2.35e-06	0.000582589
ENSG00000128228	279.376	0.671165	0.143061	4.69145	2.71e-06	0.000662706
ENSG00000075426	939.98	0.740471	0.15823	4.67971	2.87e-06	0.000692568
ENSG00000164237	2677.04	0.245058	0.0528664	4.63541	3.56e-06	0.000847644
ENSG00000134247	1756.93	-0.210627	0.0456406	-4.6149	3.93e-06	0.000923834
ENSG00000131871	769.151	0.387979	0.0843169	4.60144	4.2e-06	0.000955709
ENSG00000120738	1293.27	1.95043	0.423998	4.60008	4.22e-06	0.000955709
ENSG00000130513	532.282	1.73295	0.37673	4.59999	4.23e-06	0.000955709
ENSG00000078237	309.524	0.571099	0.124743	4.57819	4.69e-06	0.00104795
ENSG00000177106	1372.47	0.452935	0.0990302	4.5737	4.79e-06	0.00105778
ENSG00000162772	4278.49	1.80722	0.395509	4.56935	4.89e-06	0.00106712
ENSG00000136003	1031.6	0.31332	0.0689249	4.54582	5.47e-06	0.00117956
ENSG00000180879	2085.38	0.248392	0.0546752	4.54304	5.54e-06	0.00118132
ENSG00000215895	98.8444	1.04106	0.229413	4.53793	5.68e-06	0.00119637
ENSG00000179218	11341.6	0.447282	0.0986424	4.53437	5.78e-06	0.0012029
ENSG00000254991	9.57252	1.5842	0.349621	4.53118	5.87e-06	0.00120748
ENSG00000260912	71.062	0.926385	0.205995	4.49713	6.89e-06	0.00140215
ENSG00000118898	241.311	0.660725	0.147289	4.48591	7.26e-06	0.00146181
ENSG00000162236	1046.53	0.353366	0.0788803	4.47977	7.47e-06	0.00148816
ENSG00000175105	396.244	0.414416	0.0927643	4.46741	7.92e-06	0.00155978
ENSG00000168394	577.591	0.260859	0.0584656	4.46176	8.13e-06	0.0015823
ENSG00000290769	12.3797	1.43983	0.323059	4.45685	8.32e-06	0.0015823
ENSG00000187775	981.865	1.42986	0.320837	4.45667	8.32e-06	0.0015823
ENSG00000155660	3879.92	0.406833	0.0913141	4.45532	8.38e-06	0.0015823
ENSG00000261804	6.34227	3.62938	0.817818	4.43788	9.08e-06	0.0016985
ENSG00000086619	554.893	0.604117	0.136301	4.43222	9.33e-06	0.00172613
ENSG00000162298	941.675	0.363315	0.082103	4.42511	9.64e-06	0.00176614
ENSG00000080031	150.54	0.901532	0.204178	4.41541	1.01e-05	0.00182888
ENSG00000130522	4045.46	0.764602	0.173919	4.39631	1.1e-05	0.00197781
ENSG00000095370	96.2988	1.99726	0.455604	4.38377	1.17e-05	0.00207489
ENSG00000144045	16.7863	1.10371	0.252657	4.36842	1.25e-05	0.0022048
ENSG00000076604	1248.16	0.272903	0.0627787	4.34707	1.38e-05	0.00240042
ENSG00000111725	768.019	0.30922	0.0711564	4.34563	1.39e-05	0.00240042
ENSG00000135679	4323.99	0.478443	0.110468	4.33106	1.48e-05	0.00254104
ENSG00000116962	4853.45	0.390562	0.0910493	4.28956	1.79e-05	0.00303716
ENSG00000026103	353.226	0.425368	0.0995025	4.27495	1.91e-05	0.00321364
ENSG00000176142	537.747	0.447507	0.104945	4.26422	2.01e-05	0.00334123
ENSG00000274750	56.8812	0.789867	0.185595	4.25586	2.08e-05	0.00343737
ENSG00000102580	641.178	0.496151	0.117107	4.23672	2.27e-05	0.00368263
ENSG00000099860	2522.97	0.816407	0.192712	4.23641	2.27e-05	0.00368263
ENSG00000170835	267.384	0.773647	0.183438	4.21749	2.47e-05	0.00397037
ENSG00000113430	606.741	0.584689	0.139289	4.19768	2.7e-05	0.00426174
ENSG00000057657	43.2975	0.81825	0.194968	4.19685	2.71e-05	0.00426174
ENSG00000124225	444.984	0.434907	0.103658	4.1956	2.72e-05	0.00426174
ENSG00000153066	647.364	0.319851	0.0764087	4.18606	2.84e-05	0.00440725
ENSG00000070081	2003.63	0.420315	0.100531	4.18096	2.9e-05	0.0044693
ENSG00000167676	121.788	1.09787	0.263143	4.17214	3.02e-05	0.00454232
ENSG00000140009	18.7893	1.18392	0.283837	4.17112	3.03e-05	0.00454232
ENSG00000196072	980.606	0.308334	0.0739418	4.16995	3.05e-05	0.00454232
ENSG00000162643	86.5882	0.5914	0.141831	4.16975	3.05e-05	0.00454232
ENSG00000054148	1153	0.309658	0.07435	4.16487	3.12e-05	0.00460314
ENSG00000181773	216.876	1.24389	0.300006	4.14622	3.38e-05	0.00493567
ENSG00000288758	275.575	1.02561	0.247416	4.14526	3.39e-05	0.00493567
ENSG00000143179	750.198	-0.234551	0.0567649	-4.13197	3.6e-05	0.0051889
ENSG00000197429	234.303	-0.316316	0.0769499	-4.11068	3.94e-05	0.00564683
ENSG00000144802	130.716	0.541275	0.131998	4.10064	4.12e-05	0.00585171
ENSG00000196337	23.804	1.10558	0.26985	4.097	4.19e-05	0.00589876
ENSG00000204791	39.7358	-0.812235	0.198821	-4.08525	4.4e-05	0.00615802
ENSG00000285244	36.9741	1.44836	0.356113	4.06714	4.76e-05	0.00660601
ENSG00000177984	23.4131	1.02141	0.251451	4.06208	4.86e-05	0.00670015
ENSG00000272157	16.9948	0.99572	0.24534	4.05853	4.94e-05	0.00670276
ENSG00000186994	133.008	0.662416	0.163287	4.05675	4.98e-05	0.00670276
ENSG00000121060	1336.59	-0.233064	0.0574592	-4.05616	4.99e-05	0.00670276
ENSG00000130518	87.564	1.44589	0.356564	4.05507	5.01e-05	0.00670276
ENSG00000161513	848.178	0.451612	0.111678	4.04388	5.26e-05	0.00696456
ENSG00000172073	55.3729	1.1233	0.277858	4.04271	5.28e-05	0.00696456
ENSG00000169118	357.53	0.393258	0.0973434	4.0399	5.35e-05	0.00699813
ENSG00000100350	2121.15	-0.246746	0.0611686	-4.03387	5.49e-05	0.00712938
ENSG00000042445	679.221	0.182208	0.0451981	4.03131	5.55e-05	0.00715669
ENSG00000166794	938.809	0.231833	0.0577306	4.01578	5.92e-05	0.0075914
ENSG00000171469	624.405	0.282367	0.0706573	3.99629	6.43e-05	0.00818682
ENSG00000167904	443.192	0.333417	0.0835667	3.98983	6.61e-05	0.00835498
ENSG00000130766	1508.19	0.511276	0.128507	3.97859	6.93e-05	0.00869976
ENSG00000177551	470.023	0.376494	0.0947256	3.97457	7.05e-05	0.00878775
ENSG00000168386	52.5219	1.09947	0.277284	3.96514	7.34e-05	0.00908081
ENSG00000167797	737.127	0.437036	0.110533	3.95391	7.69e-05	0.00945437
ENSG00000226965	20.9241	1.02303	0.259261	3.94593	7.95e-05	0.00956208
ENSG00000136111	570.106	-0.198843	0.0503937	-3.94579	7.95e-05	0.00956208
ENSG00000100219	2786.83	0.526616	0.133467	3.94565	7.96e-05	0.00956208
ENSG00000003989	1182.26	-0.238919	0.0605647	-3.94485	7.98e-05	0.00956208
ENSG00000204923	130.834	0.457899	0.116143	3.94254	8.06e-05	0.00959206
ENSG00000164331	357.795	0.318592	0.0809406	3.93613	8.28e-05	0.00978827
ENSG00000122641	90.1648	1.54436	0.393489	3.9248	8.68e-05	0.0101932
ENSG00000101204	137.761	0.911779	0.232401	3.9233	8.73e-05	0.0101932
ENSG00000121057	1190.73	-0.181081	0.0463196	-3.90939	9.25e-05	0.01073
ENSG00000145632	493.253	0.367062	0.0939848	3.90554	9.4e-05	0.0108335
ENSG00000187678	363.702	1.42401	0.3652	3.89926	9.65e-05	0.0110489
ENSG00000120889	2487.14	0.249938	0.0646385	3.86671	0.000110312	0.0125537
ENSG00000143184	52.6072	0.648625	0.167873	3.86379	0.000111641	0.0126265
ENSG00000166562	1313.09	0.339269	0.0879536	3.85736	0.000114616	0.0128834
ENSG00000224294	19.9042	1.41962	0.368404	3.85343	0.000116473	0.0130123
ENSG00000232810	65.9813	1.97853	0.516564	3.83017	0.000128054	0.0142195
ENSG00000149428	2175.91	0.491261	0.128813	3.81375	0.000136874	0.0151073
ENSG00000198517	624.677	0.508804	0.134487	3.78329	0.000154771	0.0169803
ENSG00000136152	456.748	0.276399	0.0731164	3.78027	0.000156661	0.0170853
ENSG00000213398	73.9003	0.617799	0.16365	3.77512	0.000159927	0.0173384
ENSG00000112818	18.7963	1.87677	0.497472	3.77262	0.000161545	0.0174108
ENSG00000182541	1103.33	0.180576	0.0478988	3.76994	0.000163285	0.0174954
ENSG00000173530	1025.35	0.499053	0.132772	3.75873	0.000170777	0.0181316
ENSG00000082516	696.289	-0.242908	0.0646602	-3.75668	0.000172182	0.0181316
ENSG00000280594	56.8743	0.559104	0.14883	3.75667	0.000172192	0.0181316
ENSG00000142188	253.76	0.428447	0.114179	3.75242	0.000175132	0.0183359
ENSG00000129422	517.664	-0.222237	0.0592671	-3.74975	0.000177009	0.018427
ENSG00000151693	531.386	-0.30032	0.0801901	-3.7451	0.000180321	0.0185858
ENSG00000197622	1293.22	0.266052	0.0710465	3.74476	0.000180563	0.0185858
ENSG00000135241	486.631	0.362821	0.097019	3.73969	0.000184248	0.0188592
ENSG00000196092	16.6662	1.42208	0.381128	3.73125	0.000190531	0.019394
ENSG00000134109	736.965	0.360197	0.096727	3.72385	0.000196208	0.0198549
ENSG00000135723	316.605	-0.318363	0.0855231	-3.72254	0.000197227	0.0198549
ENSG00000124496	237.376	-0.387276	0.104213	-3.7162	0.000202239	0.0202482
ENSG00000122218	4373.23	0.208057	0.0561438	3.70579	0.000210734	0.0209841
ENSG00000111266	1475.11	0.381509	0.102991	3.7043	0.000211979	0.0209939
ENSG00000144655	545.083	0.634314	0.17139	3.701	0.000214755	0.0211513
ENSG00000137094	246.462	0.585841	0.158387	3.6988	0.000216623	0.0211513
ENSG00000161544	19.1206	0.981499	0.26539	3.69832	0.000217031	0.0211513
ENSG00000198369	611.623	0.290888	0.0791766	3.67392	0.000238862	0.0231557
ENSG00000255327	21.2986	3.6545	0.998051	3.66164	0.000250611	0.0241668
ENSG00000166598	11628.3	0.349171	0.095719	3.64787	0.000264423	0.0253653
ENSG00000143344	225.955	0.409267	0.112578	3.63539	0.00027756	0.0264868
ENSG00000166002	255.352	0.337912	0.0933015	3.62172	0.000292646	0.0277817
ENSG00000126878	1469.63	-0.182287	0.0504265	-3.6149	0.000300469	0.0283773
ENSG00000162616	302.959	0.458529	0.127	3.61046	0.000305653	0.0287188
ENSG00000120868	883.397	0.329955	0.0915041	3.6059	0.00031107	0.029068
ENSG00000150175	13.3223	1.35557	0.37606	3.60468	0.000312542	0.029068
ENSG00000153029	178.302	0.490854	0.136922	3.58493	0.000337172	0.0312003
ENSG00000167110	1184.83	0.357647	0.10005	3.57467	0.000350668	0.0322861
ENSG00000272886	842.897	0.315583	0.0885243	3.56493	0.000363947	0.0333412
ENSG00000248932	100.442	0.411968	0.115933	3.55349	0.00038016	0.0346532
ENSG00000173093	11.163	2.66742	0.75151	3.54941	0.000386093	0.0350198
ENSG00000214814	13.5878	2.09635	0.591216	3.54582	0.000391387	0.0353251
ENSG00000087074	3832.8	1.17467	0.331671	3.54169	0.000397577	0.0356963
ENSG00000130713	1544.6	-0.16923	0.0477986	-3.54048	0.000399396	0.0356963
ENSG00000089486	2893.54	0.200777	0.0567505	3.53789	0.000403334	0.0358732
ENSG00000196972	154.079	-0.458115	0.129548	-3.53624	0.00040586	0.0359235
ENSG00000128016	420.576	0.787039	0.222723	3.53371	0.000409771	0.0360953
ENSG00000181789	2388.36	0.196231	0.0555682	3.53137	0.000413421	0.0362382
ENSG00000139197	975.532	-0.198511	0.0562333	-3.53013	0.000415349	0.0362382
ENSG00000068971	354.949	0.286602	0.0812355	3.52804	0.000418646	0.0363528
ENSG00000095380	617.153	0.223593	0.0634079	3.52627	0.000421456	0.0364241
ENSG00000291263	27.7011	0.652416	0.185082	3.525	0.000423478	0.0364271
ENSG00000062282	146.614	-0.389676	0.110686	-3.52057	0.000430616	0.036868
ENSG00000182934	1699.29	0.228216	0.065034	3.50918	0.000449498	0.0383056
ENSG00000234546	208.345	0.536947	0.15321	3.50464	0.000457227	0.0387838
ENSG00000142627	1848.9	0.47688	0.136161	3.50233	0.000461207	0.0389412
ENSG00000172183	73.2631	0.648582	0.185358	3.49908	0.000466872	0.0392386
ENSG00000257497	20.0415	0.82587	0.236188	3.49666	0.00047113	0.0394157
ENSG00000137124	582.078	-0.272518	0.0781764	-3.48594	0.000490417	0.0408428
ENSG00000198753	37.291	0.816555	0.234654	3.47982	0.000501744	0.0415971
ENSG00000166130	809.739	0.309226	0.0890126	3.47396	0.000512829	0.0423237
ENSG00000138674	2137.71	0.27055	0.0779265	3.47186	0.00051686	0.0423237
ENSG00000110900	390.699	0.559174	0.161073	3.47156	0.000517439	0.0423237
ENSG00000113657	1124.79	-0.164424	0.0473992	-3.46892	0.000522561	0.0425407
ENSG00000104856	474.88	0.852337	0.245786	3.4678	0.000524736	0.0425407
ENSG00000198734	8.77588	1.73943	0.501962	3.46526	0.000529722	0.0427558
ENSG00000100324	718.411	-0.176963	0.0512163	-3.4552	0.000549877	0.0441879
ENSG00000251381	474.24	0.288882	0.0836367	3.45401	0.000552311	0.0441897
ENSG00000167842	541.699	0.257944	0.0749096	3.4434	0.000574441	0.0457604
ENSG00000134574	1497.38	0.277056	0.080641	3.43567	0.000591086	0.0468284
ENSG00000197965	1432.87	-0.12444	0.0362399	-3.43379	0.000595204	0.0468284
ENSG00000198856	1132.77	0.241914	0.070454	3.43365	0.000595515	0.0468284
ENSG00000139044	770.657	-0.208161	0.0607066	-3.42897	0.000605869	0.0474391
ENSG00000251095	162.079	0.68794	0.200784	3.42626	0.000611946	0.0477109
ENSG00000237512	155.515	0.777253	0.227599	3.415	0.000637813	0.0494557
ENSG00000177917	448.957	0.284782	0.08343	3.41343	0.000641515	0.0494557
ENSG00000154640	850.876	0.425292	0.124608	3.41304	0.000642423	0.0494557
ENSG00000106803	716.741	0.22931	0.0672527	3.40967	0.000650408	0.049861
ENSG00000174307	815.763	0.38066	0.111819	3.40425	0.000663459	0.0506496
ENSG00000185022	362.892	1.1801	0.346977	3.40109	0.000671184	0.0509008
ENSG00000235098	43.7735	0.704735	0.207237	3.40063	0.000672307	0.0509008
ENSG00000177108	50.9572	-0.573864	0.168827	-3.39912	0.000676041	0.0509729
ENSG00000099889	467.501	0.284368	0.0838271	3.39232	0.000693031	0.0520398
ENSG00000139174	182.551	-0.276902	0.0817552	-3.38697	0.000706695	0.0528493
ENSG00000291149	18.7924	-1.08525	0.321366	-3.37699	0.000732833	0.0545812
ENSG00000128346	47.3261	0.609023	0.18055	3.37316	0.000743119	0.0551232
ENSG00000232387	13.8678	0.970784	0.28867	3.36295	0.000771139	0.0569138
ENSG00000111679	263.537	-0.228634	0.0680031	-3.36212	0.000773471	0.0569138
ENSG00000254087	686.479	-0.15683	0.0467651	-3.35357	0.00079776	0.0584662
ENSG00000187479	1610.35	1.98846	0.594208	3.3464	0.000818671	0.0595654
ENSG00000228589	274.523	0.229962	0.0687233	3.3462	0.00081926	0.0595654
ENSG00000163071	352.425	0.402576	0.120415	3.34324	0.000828076	0.0599684
ENSG00000023318	802.06	0.243362	0.0728978	3.3384	0.000842634	0.0607247
ENSG00000106366	50.4831	0.701295	0.210122	3.33757	0.000845147	0.0607247
ENSG00000182372	287.732	0.297291	0.0892765	3.33	0.000868449	0.0620858
ENSG00000013375	1242.08	0.295622	0.0887961	3.32923	0.000870868	0.0620858
ENSG00000180953	24.1767	0.670009	0.201912	3.31833	0.00090558	0.0641693
ENSG00000289047	536.87	0.26538	0.0800119	3.31676	0.000910685	0.0641693
ENSG00000235513	30.6318	1.41332	0.426203	3.31607	0.000912914	0.0641693
ENSG00000166579	623.426	0.228539	0.0689261	3.31571	0.000914102	0.0641693
ENSG00000067082	1252.65	0.54136	0.163565	3.30975	0.000933799	0.0653018
ENSG00000163703	47.4593	0.533254	0.161273	3.30652	0.000944625	0.0658076
ENSG00000166900	1695.53	0.405008	0.122565	3.30445	0.000951646	0.065809
ENSG00000254162	15.0933	0.951547	0.287964	3.30439	0.000951827	0.065809
ENSG00000224126	160.267	0.424257	0.12857	3.29981	0.000967499	0.0666411
ENSG00000111110	600.53	-0.212264	0.0643819	-3.29695	0.0009774	0.0669319
ENSG00000143669	843.178	0.410552	0.124543	3.29649	0.000979028	0.0669319
ENSG00000133639	845.025	0.329505	0.100119	3.29114	0.000997806	0.0679621
ENSG00000147130	1015.31	-0.191481	0.0582207	-3.28888	0.00100587	0.0682576
ENSG00000203761	318.754	0.241321	0.0734036	3.28759	0.00101048	0.0683175
ENSG00000152782	449.485	0.239267	0.0729383	3.2804	0.00103659	0.0695666
ENSG00000064115	1622	0.287567	0.0876712	3.28006	0.00103784	0.0695666
ENSG00000070540	271.525	0.543903	0.165904	3.27842	0.0010439	0.0695666
ENSG00000159640	98.6795	-0.422898	0.128997	-3.27835	0.00104415	0.0695666
ENSG00000166669	196.354	0.258731	0.0790582	3.27266	0.00106541	0.0707259
ENSG00000006607	790.634	-0.204279	0.0624555	-3.27078	0.00107249	0.0709395
ENSG00000130475	132.228	-0.332692	0.10188	-3.26551	0.00109266	0.0720133
ENSG00000205060	782.347	-0.181499	0.0556475	-3.26158	0.00110792	0.0726365
ENSG00000224592	22.5883	0.808449	0.247911	3.26104	0.00111004	0.0726365
ENSG00000165821	1007.11	-0.18396	0.056474	-3.25744	0.00112423	0.0730886
ENSG00000185088	822.459	0.328033	0.100708	3.25726	0.00112493	0.0730886
ENSG00000116514	601.693	0.251152	0.0771772	3.25423	0.00113701	0.0734158
ENSG00000154803	385.66	0.238291	0.0732304	3.25399	0.00113798	0.0734158
ENSG00000268812	22.5484	1.0749	0.330531	3.25204	0.00114579	0.0736603
ENSG00000178947	351.4	-0.29889	0.091938	-3.25099	0.00115002	0.0736736
ENSG00000236204	44.4085	0.633779	0.195262	3.24578	0.00117128	0.0747744
ENSG00000160469	461.82	0.411031	0.126779	3.2421	0.00118651	0.0754833
ENSG00000137500	627.814	0.275678	0.0852977	3.23196	0.00122946	0.0779455
ENSG00000267432	9.59476	3.29233	1.02087	3.22502	0.00125963	0.079393
ENSG00000153395	4111.03	0.179265	0.0555909	3.22472	0.00126096	0.079393
ENSG00000167123	918.052	-0.194547	0.0605447	-3.21327	0.00131231	0.0820651
ENSG00000039139	12.9438	-1.04821	0.326213	-3.21326	0.00131236	0.0820651
ENSG00000153012	169.437	-0.328003	0.102167	-3.21045	0.00132528	0.0825913
ENSG00000153714	48.0295	0.880788	0.274471	3.20904	0.00133179	0.0827154
ENSG00000181467	735.38	0.201784	0.0630375	3.20102	0.0013694	0.084764
ENSG00000221986	13.152	1.30824	0.408883	3.19953	0.0013765	0.0849165
ENSG00000125459	593.942	0.258105	0.0808452	3.19258	0.00141006	0.0866953
ENSG00000160049	2178.3	-0.17002	0.0533401	-3.18746	0.00143527	0.08795
ENSG00000115520	202.056	0.322873	0.101339	3.18606	0.00144223	0.0880821
ENSG00000127804	517.826	-0.183999	0.0578558	-3.1803	0.00147122	0.089554
ENSG00000157873	43.0047	0.718643	0.226072	3.17883	0.0014787	0.0897109
ENSG00000152556	1211.07	-0.12895	0.0405911	-3.17681	0.00148902	0.0900392
ENSG00000184164	600.102	0.39708	0.12523	3.17081	0.00152012	0.0913474
ENSG00000249679	10.9919	1.23035	0.388037	3.17072	0.00152063	0.0913474
ENSG00000148219	163.197	0.273061	0.086148	3.16968	0.00152609	0.0913627
ENSG00000169359	260.126	0.470768	0.148565	3.16877	0.00153086	0.0913627
ENSG00000153162	353.109	-0.253614	0.0803249	-3.15735	0.00159211	0.0947099
ENSG00000239559	104.489	0.418809	0.132783	3.15408	0.00161007	0.0954685
ENSG00000175197	607.056	0.986768	0.312987	3.15274	0.00161744	0.0955958
ENSG00000160058	1685.07	0.190583	0.0604695	3.15172	0.00162312	0.0956231
ENSG00000065485	293.302	0.278768	0.0885725	3.14734	0.00164764	0.0967564
ENSG00000105072	154.803	-0.311204	0.0989571	-3.14484	0.0016618	0.0972765
ENSG00000171735	970.963	0.214479	0.0682256	3.14367	0.00166842	0.0973184
ENSG00000231806	120.128	0.395868	0.12597	3.14256	0.00167476	0.0973184
ENSG00000280229	7.61012	1.69535	0.539748	3.141	0.00168374	0.0973184
ENSG00000081181	224.654	0.398241	0.126811	3.14044	0.00168696	0.0973184
ENSG00000147437	44.2693	0.571405	0.181972	3.14007	0.00168908	0.0973184
ENSG00000186635	1485.96	0.180507	0.0575764	3.13508	0.00171808	0.0986793
ENSG00000205869	25.4553	1.39537	0.445729	3.13054	0.00174485	0.0999035
ENSG00000160710	4945.9	-0.119476	0.0382072	-3.12704	0.00176574	0.100785
ENSG00000079385	28.3129	0.83886	0.268551	3.12365	0.00178622	0.101456
ENSG00000184811	14.2939	2.78632	0.892119	3.12326	0.00178858	0.101456
ENSG00000268223	24.2672	2.10262	0.673467	3.12208	0.00179576	0.101549
ENSG00000058262	4257.32	0.218623	0.0700579	3.12061	0.00180479	0.101746
ENSG00000166960	12.8594	1.23598	0.396732	3.1154	0.00183695	0.102624
ENSG00000164867	35.8876	-0.768131	0.246585	-3.11508	0.00183896	0.102624
ENSG00000163257	1191.6	-0.163109	0.0523689	-3.11461	0.00184187	0.102624
ENSG00000141295	283.892	-0.22925	0.0736083	-3.11447	0.00184278	0.102624
ENSG00000164938	722.527	0.349201	0.112209	3.11205	0.00185794	0.103155
ENSG00000157193	365.228	-0.223307	0.0719574	-3.10332	0.00191364	0.105927
ENSG00000059728	333.352	0.434488	0.140236	3.09826	0.00194659	0.107426
ENSG00000186594	49.745	0.568656	0.184043	3.08981	0.00200288	0.1102
ENSG00000072135	567.423	-0.168351	0.0545318	-3.0872	0.00202048	0.11065
ENSG00000108384	1226.04	0.286452	0.0927985	3.08682	0.00202312	0.11065
ENSG00000129946	931.29	0.521676	0.169492	3.07787	0.00208486	0.11351
ENSG00000158156	427.911	-0.190715	0.0619718	-3.07745	0.00208782	0.11351
ENSG00000125484	1868.27	-0.123718	0.0402188	-3.07612	0.00209715	0.11368
ENSG00000137207	1259.5	0.163449	0.0531681	3.0742	0.00211066	0.114075
ENSG00000182013	579.73	-0.162994	0.05309	-3.07015	0.00213954	0.115296
ENSG00000173846	229.569	0.378595	0.123549	3.06432	0.00218163	0.11722
ENSG00000006327	1195.55	1.07798	0.352186	3.06084	0.00220718	0.118246
ENSG00000090447	392.283	-0.232902	0.0762169	-3.05578	0.00224474	0.119731
ENSG00000143870	3382.36	0.202501	0.0662776	3.05535	0.00224797	0.119731
ENSG00000197226	2255.05	-0.143706	0.0471408	-3.04843	0.00230038	0.122167
ENSG00000115009	33.8489	1.92258	0.630925	3.04724	0.00230952	0.122298
ENSG00000175106	97.5285	0.392937	0.129103	3.04359	0.0023377	0.123433
ENSG00000125637	96.4357	-0.468097	0.153844	-3.04266	0.00234495	0.12346
ENSG00000260257	43.7405	0.637897	0.209785	3.04072	0.00236013	0.123742
ENSG00000182158	1075.34	0.267776	0.0880768	3.04025	0.0023638	0.123742
ENSG00000241163	22.7186	0.790838	0.260338	3.03773	0.00238366	0.124249
ENSG00000283930	30.855	0.706901	0.232808	3.03641	0.00239416	0.124249
ENSG00000244694	125.086	0.672639	0.221546	3.03612	0.00239646	0.124249
ENSG00000124067	1433.22	0.328205	0.108119	3.03559	0.00240062	0.124249
ENSG00000244405	338.74	1.23764	0.408145	3.03237	0.00242645	0.125232
ENSG00000179674	23.6613	1.72157	0.567939	3.03126	0.00243535	0.125338
ENSG00000138768	1790.1	0.241698	0.0798148	3.02824	0.00245982	0.126243
ENSG00000184368	288.169	-0.212524	0.0702824	-3.02386	0.0024957	0.127261
ENSG00000166106	154.422	-0.276822	0.0915593	-3.02342	0.00249935	0.127261
ENSG00000162913	21.4395	-0.805797	0.266531	-3.02328	0.00250049	0.127261
ENSG00000170855	734.742	0.276267	0.091438	3.02136	0.00251644	0.127718
ENSG00000142871	1437.4	1.56123	0.516934	3.02017	0.00252634	0.127866
ENSG00000187808	26.0315	-0.727822	0.241173	-3.01785	0.00254578	0.128495
ENSG00000133134	625.709	0.378291	0.125436	3.01582	0.00256287	0.129002
ENSG00000163902	4260.62	0.16845	0.0559618	3.01008	0.00261176	0.130981
ENSG00000233930	22.7042	1.17718	0.391149	3.00954	0.00261647	0.130981
ENSG00000234648	490.222	0.291162	0.096861	3.00598	0.0026473	0.132025
ENSG00000223878	6.82791	1.67108	0.556015	3.00547	0.00265174	0.132025
ENSG00000267270	75.8007	0.706526	0.235698	2.99759	0.00272127	0.135056
ENSG00000112294	871.818	-0.162267	0.0541494	-2.99665	0.00272963	0.135056
ENSG00000143842	300.885	-0.215979	0.0720977	-2.99565	0.00273863	0.135056
ENSG00000071575	618.878	-0.143316	0.0478477	-2.99526	0.00274211	0.135056
ENSG00000141497	23.4405	-0.79796	0.26696	-2.98907	0.0027983	0.137454
ENSG00000142794	412.732	-0.260297	0.0874488	-2.97657	0.00291492	0.1428
ENSG00000165424	684.823	-0.184976	0.0622335	-2.97228	0.00295594	0.144423
ENSG00000126016	4334.62	-0.323673	0.109173	-2.96476	0.00302923	0.14761
ENSG00000167601	112.998	0.491216	0.165927	2.96044	0.003072	0.149298
ENSG00000229422	41.208	-0.507645	0.171598	-2.95833	0.00309309	0.149754
ENSG00000170734	910.729	0.293866	0.0993506	2.95787	0.00309774	0.149754
ENSG00000095585	17.5432	1.02088	0.345255	2.95688	0.00310769	0.14984
ENSG00000074410	130.46	-0.291382	0.0987313	-2.95127	0.00316473	0.151927
ENSG00000100796	1439.74	0.124396	0.0421538	2.95099	0.00316756	0.151927
ENSG00000288859	286.687	0.458722	0.1557	2.94619	0.00321711	0.15359
ENSG00000164402	2479.72	-0.0809216	0.0274682	-2.94601	0.003219	0.15359
ENSG00000173253	131.209	-0.365358	0.124242	-2.9407	0.00327467	0.15584
ENSG00000291063	4785.51	0.237299	0.0807418	2.93899	0.00329283	0.156299
ENSG00000121073	911.995	0.260375	0.0886912	2.93575	0.00332738	0.157351
ENSG00000070159	906.282	0.173192	0.0590029	2.93531	0.00333218	0.157351
ENSG00000004487	3082.54	-0.09767	0.0333927	-2.92489	0.00344579	0.162298
ENSG00000163683	211.324	0.322363	0.110261	2.92364	0.00345969	0.162535
ENSG00000171714	361.679	-0.246874	0.0845071	-2.92134	0.00348533	0.16332
ENSG00000075420	534.411	0.2516	0.0861709	2.91977	0.00350287	0.163723
ENSG00000164070	1400.04	0.249371	0.0854913	2.91691	0.00353514	0.164811
ENSG00000178464	410.839	0.27012	0.0926664	2.91497	0.00355724	0.165421
ENSG00000268355	9.91572	1.44963	0.497611	2.91319	0.00357759	0.165946
ENSG00000084710	395.526	-0.231079	0.0794179	-2.90966	0.00361818	0.167152
ENSG00000144048	357.728	0.235708	0.0810177	2.90935	0.00362184	0.167152
ENSG00000287091	9.89317	-1.05736	0.363645	-2.90768	0.00364119	0.167623
ENSG00000123810	40.3851	-0.442633	0.152444	-2.90358	0.00368923	0.168827
ENSG00000165516	522.103	0.185435	0.0638923	2.9023	0.00370434	0.168827
ENSG00000114302	1069.62	-0.15222	0.0524489	-2.90226	0.00370485	0.168827
ENSG00000290032	320.522	0.355527	0.122515	2.9019	0.00370912	0.168827
ENSG00000166402	968.369	-0.222802	0.0767878	-2.90153	0.00371342	0.168827
ENSG00000111670	782.301	-0.148334	0.0511481	-2.90009	0.00373057	0.169187
ENSG00000049249	383.356	0.991773	0.342109	2.899	0.0037436	0.169359
ENSG00000148339	541.754	0.381797	0.131769	2.89746	0.00376194	0.169769
ENSG00000180871	11.7069	0.980672	0.338695	2.89544	0.00378623	0.170445
ENSG00000213853	840.653	-0.165242	0.0571184	-2.89298	0.00381604	0.171367
ENSG00000260941	20.0876	0.83782	0.289832	2.89071	0.00384368	0.171923
ENSG00000175772	58.437	-0.427665	0.148047	-2.88871	0.00386831	0.171923
ENSG00000213160	1067.8	0.2544	0.08807	2.88862	0.00386942	0.171923
ENSG00000166856	9.17689	-1.25752	0.435636	-2.88663	0.00389395	0.171923
ENSG00000106635	385.6	0.222443	0.0770744	2.88608	0.00390073	0.171923
ENSG00000189091	4279.6	-0.136245	0.0472164	-2.88555	0.00390731	0.171923
ENSG00000143387	39.207	0.648728	0.224843	2.88524	0.00391111	0.171923
ENSG00000003436	226.848	0.645556	0.223748	2.8852	0.00391169	0.171923
ENSG00000152779	59.1018	0.611034	0.211802	2.88493	0.00391497	0.171923
ENSG00000104140	81.7322	-0.359337	0.124582	-2.88435	0.00392228	0.171923
ENSG00000132196	295.88	0.299446	0.104084	2.87697	0.00401509	0.175572
ENSG00000240914	126.489	0.388124	0.134973	2.87557	0.00403294	0.175932
ENSG00000105856	409.181	0.331593	0.115353	2.87459	0.00404553	0.175938
ENSG00000256995	8.67956	1.42075	0.494336	2.87406	0.00405227	0.175938
ENSG00000099308	215.584	-0.320152	0.111479	-2.87186	0.00408067	0.176308
ENSG00000117448	848.984	0.158185	0.0550892	2.87143	0.00408616	0.176308
ENSG00000174028	128.826	0.287013	0.0999924	2.87035	0.00410018	0.176308
ENSG00000272468	21.6602	0.852135	0.296961	2.86952	0.00411097	0.176308
ENSG00000247903	23.7846	0.725366	0.252792	2.86943	0.00411219	0.176308
ENSG00000054392	235.566	0.336195	0.117185	2.86894	0.00411854	0.176308
ENSG00000290782	11.4386	0.892786	0.311358	2.8674	0.00413864	0.176756
ENSG00000182700	79.9006	0.505455	0.176345	2.86628	0.00415333	0.176882
ENSG00000173894	1617.12	-0.223924	0.0781395	-2.8657	0.00416092	0.176882
ENSG00000168374	1386.63	0.307182	0.107323	2.86223	0.00420677	0.178418
ENSG00000056487	169.531	0.534267	0.186927	2.85816	0.00426107	0.180303
ENSG00000105669	1461.26	0.178169	0.0623611	2.85705	0.00427601	0.180518
ENSG00000290644	17.6332	0.847699	0.296935	2.85483	0.00430593	0.181364
ENSG00000163171	637.872	0.21958	0.0769811	2.85239	0.00433921	0.182346
ENSG00000198833	1332.12	0.20961	0.0735437	2.85014	0.00437004	0.182891
ENSG00000233622	17.5348	-0.743494	0.260877	-2.84999	0.00437213	0.182891
ENSG00000160161	296.87	-0.366271	0.128729	-2.84528	0.0044372	0.18519
ENSG00000177225	1185.16	-0.215437	0.0757474	-2.84415	0.00445302	0.185428
ENSG00000242125	360.642	-0.271398	0.0954793	-2.84248	0.00447641	0.185853
ENSG00000101470	13.4998	1.14155	0.401675	2.84197	0.00448352	0.185853
ENSG00000198937	452.741	0.253279	0.0892628	2.83746	0.00454744	0.18753
ENSG00000105549	29.9013	2.70041	0.951781	2.83721	0.0045509	0.18753
ENSG00000255337	34.7361	-0.513849	0.18116	-2.83644	0.00456197	0.18753
ENSG00000233927	5440.44	0.163623	0.0576902	2.83623	0.00456493	0.18753
ENSG00000107742	75.4831	0.406777	0.143508	2.83452	0.00458949	0.188118
ENSG00000166225	806.908	0.234325	0.0827194	2.83277	0.00461463	0.18851
ENSG00000055332	1758.27	-0.179898	0.0635141	-2.83241	0.00461985	0.18851
ENSG00000104228	568.962	0.159267	0.0562442	2.83171	0.00462993	0.18851
ENSG00000127561	226.766	0.485498	0.17174	2.82694	0.00469948	0.190508
ENSG00000007202	2443.18	-0.174905	0.0618796	-2.82653	0.00470548	0.190508
ENSG00000155304	865.478	0.410789	0.14538	2.82563	0.0047188	0.190508
ENSG00000255395	10.4869	2.70375	0.956909	2.82551	0.00472058	0.190508
ENSG00000158887	22.6349	-0.914617	0.324071	-2.82228	0.00476841	0.192012
ENSG00000119523	377.997	0.251621	0.0891774	2.82158	0.00477881	0.192012
ENSG00000138030	213.936	-0.29245	0.103824	-2.81679	0.0048506	0.19447
ENSG00000154305	922.771	0.177102	0.0629678	2.81258	0.00491458	0.196605
ENSG00000196422	1632.41	-0.154535	0.0549867	-2.81041	0.00494784	0.197504
ENSG00000289971	14.3846	-0.81569	0.290384	-2.809	0.00496951	0.197938
ENSG00000166736	13.4167	-0.782899	0.279203	-2.80405	0.00504643	0.200566
ENSG00000146592	1186.35	0.469076	0.16737	2.80262	0.00506888	0.201022
ENSG00000176209	227.519	0.271728	0.0975129	2.78659	0.00532661	0.210787
ENSG00000154328	91.6393	-0.306305	0.109953	-2.78579	0.00533975	0.210814
ENSG00000235831	16.337	0.999563	0.35889	2.78515	0.00535031	0.210814
ENSG00000258153	13.2536	0.724813	0.260388	2.78359	0.00537603	0.211372
ENSG00000148773	10410.2	-0.147138	0.0529367	-2.7795	0.00544419	0.213594
ENSG00000281398	235.313	-0.30838	0.111063	-2.77663	0.00549255	0.215031
ENSG00000086570	21.1017	-0.680561	0.245211	-2.77541	0.00551328	0.215383
ENSG00000049769	216.065	0.274428	0.0989429	2.7736	0.00554397	0.21612
ENSG00000142046	27.5834	0.635261	0.229302	2.77041	0.00559864	0.217559
ENSG00000006451	1030.27	0.202873	0.0732377	2.77006	0.00560462	0.217559
ENSG00000196743	577.153	-0.151965	0.0550203	-2.76198	0.00574524	0.222437
ENSG00000111886	27.8817	0.53697	0.194505	2.7607	0.00576782	0.222437
ENSG00000270225	16.6881	0.951076	0.344532	2.76049	0.00577146	0.222437
ENSG00000223883	9.17263	1.2134	0.439627	2.76007	0.00577885	0.222437
ENSG00000074842	1100.43	0.265359	0.0961833	2.75889	0.00579986	0.222718
ENSG00000224389	44.233	0.619877	0.224758	2.75798	0.005816	0.222718
ENSG00000120129	1409.43	0.891073	0.323133	2.75761	0.00582261	0.222718
ENSG00000110944	28.6022	0.693772	0.251718	2.75614	0.00584872	0.223251
ENSG00000183856	1943.48	0.215201	0.0781251	2.75458	0.00587684	0.223589
ENSG00000107719	678.594	-0.173821	0.0631092	-2.75429	0.00588199	0.223589
ENSG00000173276	872.966	0.409137	0.148619	2.75294	0.00590635	0.22405
ENSG00000105641	5.88924	-2.61808	0.95331	-2.74631	0.00602703	0.22795
ENSG00000139278	70.0884	1.09476	0.398684	2.74593	0.00603404	0.22795
ENSG00000276023	526.587	0.26003	0.0947347	2.74482	0.00605444	0.22825
ENSG00000072756	256.673	-0.233036	0.08499	-2.74193	0.00610801	0.229796
ENSG00000170836	882.701	0.200417	0.0731378	2.74026	0.00613905	0.230491
ENSG00000119280	652.206	-0.147886	0.0539831	-2.73948	0.00615357	0.230564
ENSG00000112357	118.911	0.26622	0.0972557	2.73732	0.00619416	0.231611
ENSG00000166250	147.681	-0.258959	0.0946513	-2.73593	0.00622049	0.232122
ENSG00000112695	1369.69	0.218244	0.0798322	2.73378	0.00626125	0.233168
ENSG00000218208	26.2796	0.557239	0.203964	2.73205	0.00629417	0.233918
ENSG00000164117	199.725	0.263406	0.096483	2.73007	0.00633205	0.234807
ENSG00000176383	38.571	-0.520568	0.190722	-2.72946	0.00634372	0.234807
ENSG00000095794	586.368	0.265297	0.0972865	2.72696	0.00639204	0.236008
ENSG00000116062	3361.91	-0.11723	0.0429973	-2.72645	0.00640191	0.236008
ENSG00000205155	199.713	0.239015	0.0877528	2.72373	0.00645499	0.237375
ENSG00000106080	377.191	0.295687	0.10858	2.72322	0.00646491	0.237375
ENSG00000154856	113.631	-0.290795	0.107108	-2.71496	0.00662836	0.24289
ENSG00000279718	39.6715	0.558989	0.20598	2.71381	0.00665147	0.24315
ENSG00000115368	761.646	-0.130671	0.0481596	-2.71328	0.00666201	0.24315
ENSG00000094804	2510.23	0.209427	0.0773262	2.70835	0.00676178	0.245679
ENSG00000275493	26.225	0.513406	0.18962	2.70755	0.00677822	0.245679
ENSG00000159708	9.90014	-1.18662	0.438264	-2.70755	0.00677823	0.245679
ENSG00000078246	998.079	0.139345	0.0514715	2.70722	0.00678493	0.245679
ENSG00000126351	804.37	-0.132497	0.048958	-2.70634	0.00680287	0.245843
ENSG00000189143	34.0798	0.64126	0.237452	2.70059	0.00692159	0.24964
ENSG00000160746	297.598	-0.194882	0.0722277	-2.69816	0.00697243	0.25098
ENSG00000001167	1016.51	-0.200872	0.0745019	-2.6962	0.00701356	0.251965
ENSG00000171246	1559.87	-0.214743	0.0797076	-2.69414	0.00705711	0.253034
ENSG00000180758	258.898	-0.258715	0.0960554	-2.6934	0.00707281	0.253102
ENSG00000100028	646.581	-0.218092	0.0810369	-2.69127	0.00711799	0.25355
ENSG00000106789	233.763	-0.237261	0.0881624	-2.69118	0.00712001	0.25355
ENSG00000196183	122.447	0.393747	0.146328	2.69086	0.00712685	0.25355
ENSG00000131473	5830.87	-0.171344	0.0637077	-2.68953	0.00715524	0.254067
ENSG00000124181	3120.65	-0.150524	0.0560011	-2.68787	0.00719093	0.254308
ENSG00000175224	1940.26	0.193197	0.0718881	2.68746	0.00719969	0.254308
ENSG00000198380	2014.37	0.330192	0.122872	2.68728	0.00720369	0.254308
ENSG00000233221	11.3193	-1.29869	0.483546	-2.68577	0.00723629	0.254968
ENSG00000172534	3654.9	-0.239344	0.0891371	-2.68512	0.00725041	0.254975
ENSG00000242299	604.706	0.256041	0.0954957	2.68118	0.00733638	0.257429
ENSG00000228526	515.001	0.346409	0.129248	2.68019	0.00735802	0.257429
ENSG00000077264	71.9664	0.465283	0.173613	2.67999	0.00736233	0.257429
ENSG00000279530	14.3068	-0.897096	0.334963	-2.6782	0.00740194	0.258321
ENSG00000148468	650.524	-0.147637	0.0551825	-2.67543	0.00746346	0.259398
ENSG00000128052	13.5342	-1.00568	0.375928	-2.67519	0.00746858	0.259398
ENSG00000171877	121.263	0.310181	0.115974	2.67458	0.00748227	0.259398
ENSG00000121210	417.146	-0.172611	0.0645454	-2.67426	0.00748945	0.259398
ENSG00000279208	119.547	0.498257	0.186383	2.6733	0.00751089	0.25965
ENSG00000141569	867.334	-0.174647	0.0653615	-2.67202	0.00753964	0.260153
ENSG00000180573	71.4845	-0.347445	0.130064	-2.67134	0.0075549	0.26019
ENSG00000288825	291.946	0.428153	0.16039	2.66945	0.00759755	0.260356
ENSG00000075340	1078.83	-0.133845	0.0501395	-2.66944	0.0075977	0.260356
ENSG00000196352	768.496	0.403041	0.150995	2.66924	0.00760237	0.260356
ENSG00000233215	84.5239	0.49455	0.185378	2.66779	0.00763518	0.260992
ENSG00000135108	1175.47	-0.150785	0.0565804	-2.66497	0.00769945	0.262252
ENSG00000174326	48.7913	-0.484116	0.181662	-2.66492	0.00770066	0.262252
ENSG00000131732	613.206	0.156219	0.0586379	2.66413	0.00771887	0.262384
ENSG00000141837	9.4284	-1.58986	0.597228	-2.66207	0.00776616	0.263397
ENSG00000246130	17.7377	0.9444	0.354999	2.66029	0.00780745	0.263397
ENSG00000279088	245.074	0.285864	0.10746	2.66018	0.00780996	0.263397
ENSG00000113048	1216.07	-0.148914	0.0559904	-2.65963	0.00782263	0.263397
ENSG00000196366	31.8864	-0.586947	0.220712	-2.65934	0.00782941	0.263397
ENSG00000116209	1510.45	0.13242	0.0497989	2.6591	0.00783491	0.263397
ENSG00000212802	2172.27	0.179606	0.0675608	2.65844	0.00785031	0.263431
ENSG00000289913	92.1529	-0.367007	0.138091	-2.65772	0.00786711	0.263512
ENSG00000102178	1680.02	-0.14393	0.0541715	-2.65693	0.00788547	0.263645
ENSG00000132274	95.5862	0.834705	0.314537	2.65376	0.00796009	0.26534
ENSG00000176018	572.312	0.411795	0.155187	2.65354	0.00796512	0.26534
ENSG00000105664	32.0769	-0.64181	0.242016	-2.65194	0.00800315	0.265766
ENSG00000186205	284.815	-0.233438	0.0880317	-2.65175	0.00800767	0.265766
ENSG00000071127	3079.62	0.153753	0.0580238	2.64982	0.00805335	0.265766
ENSG00000280670	64.1437	0.383885	0.144873	2.64981	0.00805377	0.265766
ENSG00000108840	1215.89	0.27454	0.103609	2.64979	0.0080543	0.265766
ENSG00000139970	137.861	-0.279663	0.10556	-2.64934	0.00806495	0.265766
ENSG00000138623	104.613	-0.504994	0.190746	-2.64747	0.00810965	0.266428
ENSG00000260081	20.912	-0.574844	0.217231	-2.64623	0.00813943	0.266428
ENSG00000185222	1349.49	0.198162	0.074889	2.64607	0.00814322	0.266428
ENSG00000179833	1182.6	0.206688	0.0781149	2.64595	0.00814615	0.266428
ENSG00000224383	8.65471	-0.957501	0.36194	-2.64547	0.00815773	0.266428
ENSG00000164509	168.57	0.915741	0.346396	2.64363	0.00820231	0.267407
ENSG00000170854	345.604	-0.191872	0.072694	-2.63945	0.00830408	0.270032
ENSG00000103932	479.614	-0.194218	0.0735922	-2.63911	0.0083123	0.270032
ENSG00000129455	18.2601	-0.789328	0.299382	-2.63653	0.00837594	0.271618
ENSG00000090238	517.985	0.3645	0.138516	2.63146	0.00850186	0.274803
ENSG00000143924	1875.43	-0.112977	0.042942	-2.63093	0.0085151	0.274803
ENSG00000184840	1827.66	0.192357	0.0731182	2.63077	0.00851918	0.274803
ENSG00000247077	1044.12	-0.241969	0.0920342	-2.62913	0.00856045	0.275508
ENSG00000186517	88.1701	0.43564	0.165724	2.6287	0.0085711	0.275508
ENSG00000258708	21.0482	-0.614488	0.234011	-2.6259	0.00864205	0.277302
ENSG00000176771	68.6822	0.467489	0.178075	2.62524	0.00865876	0.277353
ENSG00000254373	24.1165	0.674735	0.257162	2.62377	0.00869625	0.277989
ENSG00000164741	338.358	-0.209428	0.0798345	-2.62327	0.00870896	0.277989
ENSG00000187736	95.8158	-0.329464	0.125629	-2.62252	0.00872825	0.27812
ENSG00000143375	405.492	-0.165216	0.0630202	-2.62164	0.00875087	0.278357
ENSG00000204941	9.75898	2.41309	0.9207	2.62093	0.00876894	0.278448
ENSG00000120733	2555.43	-0.112794	0.0430557	-2.61972	0.00880016	0.278956
ENSG00000286054	10.4697	0.924099	0.352933	2.61834	0.00883591	0.279606
ENSG00000205592	160.525	1.11897	0.42749	2.61753	0.00885681	0.279784
ENSG00000165449	177.571	-0.294869	0.11269	-2.61664	0.00887989	0.28003
ENSG00000120697	475.228	0.230703	0.0883009	2.61269	0.00898315	0.282799
ENSG00000167657	1069.78	0.251411	0.0963199	2.61017	0.00904975	0.283968
ENSG00000137968	698.486	0.285975	0.10958	2.60973	0.00906131	0.283968
ENSG00000291112	155.398	-0.266565	0.102151	-2.60953	0.00906676	0.283968
ENSG00000104689	497.229	0.187954	0.072053	2.60856	0.00909239	0.284285
ENSG00000261251	15.4945	-0.760502	0.292001	-2.60445	0.00920212	0.287221
ENSG00000141098	343.26	-0.172057	0.066103	-2.60286	0.00924485	0.287221
ENSG00000198010	17.6851	1.15999	0.445729	2.60246	0.00925584	0.287221
ENSG00000198934	171.186	-0.239007	0.0918512	-2.60211	0.00926513	0.287221
ENSG00000163283	60.6134	0.36758	0.141296	2.60149	0.00928199	0.287221
ENSG00000180818	240.171	-0.190092	0.073072	-2.60144	0.00928341	0.287221
ENSG00000029534	341.56	0.291273	0.111986	2.60097	0.00929604	0.287221
ENSG00000148288	271.4	-0.196516	0.075584	-2.59997	0.00932319	0.287575
ENSG00000182858	279.893	0.209915	0.0808388	2.59671	0.00941201	0.288915
ENSG00000164574	553.334	-0.192137	0.073997	-2.59655	0.00941648	0.288915
ENSG00000135686	626.721	-0.172256	0.0663472	-2.59628	0.00942399	0.288915
ENSG00000135063	70.899	0.405424	0.1562	2.59555	0.00944387	0.288915
ENSG00000064419	1334.21	-0.12973	0.0499844	-2.59541	0.00944773	0.288915
ENSG00000146426	218.677	0.261921	0.100936	2.59492	0.00946126	0.288915
ENSG00000173875	704.98	0.208907	0.0805327	2.59407	0.00948479	0.289036
ENSG00000124942	6908.2	-0.193312	0.0745331	-2.59363	0.00949676	0.289036
ENSG00000019186	23.3537	-0.951775	0.367299	-2.59128	0.00956189	0.290409
ENSG00000103540	656.513	0.139074	0.0536858	2.59053	0.00958294	0.290409
ENSG00000168398	59.0544	0.622485	0.240315	2.59029	0.00958944	0.290409
ENSG00000092201	3587.9	-0.149595	0.0578511	-2.58586	0.00971355	0.293682
ENSG00000229676	173.037	0.240436	0.093004	2.58522	0.00973159	0.293743
ENSG00000074219	647.403	-0.158036	0.061145	-2.58461	0.00974904	0.293786
ENSG00000052850	639.87	-0.184314	0.0713548	-2.58306	0.00979277	0.294567
ENSG00000163909	208.486	-0.192433	0.0745131	-2.58254	0.00980765	0.294567
ENSG00000213741	1549.44	0.22873	0.0885868	2.58199	0.0098232	0.294567
ENSG00000144591	577.754	0.267524	0.103649	2.58106	0.00984967	0.294777
ENSG00000213683	17.6156	-0.701596	0.271871	-2.58062	0.00986237	0.294777
ENSG00000155918	36.5594	0.93137	0.36119	2.57861	0.00991974	0.296009
ENSG00000139793	274.455	0.395911	0.153605	2.57746	0.0099529	0.296072
ENSG00000187994	97.509	0.352384	0.13672	2.57742	0.00995417	0.296072
ENSG00000184785	130.951	-0.296519	0.115131	-2.5755	0.0100095	0.297236
ENSG00000176912	95.9928	0.378432	0.147021	2.57401	0.0100528	0.298038
ENSG00000100266	1163.73	-0.126097	0.0490744	-2.56951	0.0101842	0.301445
ENSG00000158555	433.432	0.257139	0.100106	2.56868	0.0102086	0.301545
ENSG00000143061	1170.78	-0.16684	0.0649619	-2.56828	0.0102205	0.301545
ENSG00000116005	1378.37	-0.135959	0.0529548	-2.56746	0.0102448	0.301776
ENSG00000167004	3748.38	0.227024	0.0885536	2.56369	0.0103565	0.302761
ENSG00000231185	5.30068	2.80385	1.09371	2.56361	0.0103589	0.302761
ENSG00000136997	343.897	-0.300286	0.117134	-2.5636	0.0103593	0.302761
ENSG00000143398	2065.18	0.128554	0.0501467	2.56356	0.0103606	0.302761
ENSG00000090339	119.374	-0.446708	0.174284	-2.5631	0.0103741	0.302761
ENSG00000173540	371.266	0.256435	0.100053	2.56299	0.0103774	0.302761
ENSG00000228649	66.4632	-0.375935	0.146726	-2.56216	0.0104022	0.303003
ENSG00000135372	1282.07	-0.197318	0.0770898	-2.55958	0.0104798	0.304335
ENSG00000250579	37.3778	0.571791	0.223396	2.55954	0.0104811	0.304335
ENSG00000179981	460.489	-0.212391	0.0830221	-2.55824	0.0105203	0.304988
ENSG00000244086	24.4433	0.53953	0.210976	2.55731	0.0105487	0.305328
ENSG00000291064	231.129	0.243525	0.0952667	2.55624	0.010581	0.305428
ENSG00000104833	227.269	-0.282001	0.11036	-2.55528	0.0106103	0.305428
ENSG00000184305	48.5447	0.434621	0.170102	2.55506	0.010617	0.305428
ENSG00000197712	369.943	0.30306	0.118614	2.555	0.0106188	0.305428
ENSG00000073578	583.278	0.133828	0.0524159	2.55319	0.0106743	0.306116
ENSG00000266680	25.6348	0.687951	0.269455	2.55312	0.0106761	0.306116
ENSG00000174669	611.112	-0.191824	0.0752232	-2.55007	0.0107702	0.308331
ENSG00000260596	8.23544	1.44805	0.567997	2.5494	0.010791	0.308443
ENSG00000109220	190.95	0.282009	0.110744	2.5465	0.0108809	0.310332
ENSG00000150457	212.742	0.320637	0.125929	2.54618	0.0108909	0.310332
ENSG00000261308	34.2515	-1.03411	0.406277	-2.54532	0.0109176	0.31061
ENSG00000156299	648.872	-0.170932	0.0672156	-2.54304	0.0109893	0.311936
ENSG00000176244	185.171	-0.226758	0.0891779	-2.54275	0.0109983	0.311936
ENSG00000186310	33.9952	-0.51817	0.203928	-2.54094	0.0110554	0.312851
ENSG00000013523	460.107	-0.154497	0.0608099	-2.54065	0.0110647	0.312851
ENSG00000282393	55.3464	0.369753	0.145601	2.5395	0.011101	0.313043
ENSG00000225200	145.178	0.32784	0.129103	2.53936	0.0111057	0.313043
ENSG00000184845	11.1281	1.18857	0.468218	2.5385	0.0111327	0.313324
ENSG00000100105	829.212	-0.220528	0.0869085	-2.53748	0.0111654	0.313762
ENSG00000142677	11.154	1.12141	0.442426	2.53469	0.0112547	0.315451
ENSG00000031698	4151.62	0.280149	0.110533	2.53453	0.01126	0.315451
ENSG00000184992	855.901	-0.198429	0.0783289	-2.53328	0.0112999	0.316088
ENSG00000237310	36.6493	0.437288	0.172748	2.53137	0.0113618	0.317335
ENSG00000273419	7.1204	1.42842	0.564508	2.53037	0.0113941	0.317752
ENSG00000134250	2939.77	-0.181354	0.071699	-2.52938	0.0114264	0.318168
ENSG00000197375	548.222	-0.172229	0.0681432	-2.52745	0.0114894	0.319436
ENSG00000170088	540.584	-0.185848	0.0735955	-2.52526	0.0115612	0.320945
ENSG00000250753	10.668	1.016	0.402556	2.52387	0.0116072	0.321481
ENSG00000236668	14.8018	-0.689751	0.273319	-2.52361	0.0116156	0.321481
ENSG00000101310	1339.11	0.170995	0.0677802	2.52278	0.011643	0.321547
ENSG00000235587	55.3367	0.434381	0.172204	2.52248	0.011653	0.321547
ENSG00000263606	8.51628	1.05037	0.416628	2.52112	0.0116983	0.3221
ENSG00000163626	209.674	-0.202087	0.0801671	-2.52082	0.0117082	0.3221
ENSG00000187772	504.93	-0.236259	0.0937775	-2.51936	0.0117569	0.322954
ENSG00000104870	671.51	0.153598	0.0610333	2.51663	0.0118484	0.324978
ENSG00000141279	2835.27	-0.0898491	0.0357124	-2.51591	0.0118727	0.325159
ENSG00000090097	506.644	0.24024	0.0956285	2.51222	0.0119975	0.327874
ENSG00000108679	2774.06	-0.160014	0.063703	-2.51188	0.012009	0.327874
ENSG00000152990	721.391	-0.123793	0.0492926	-2.5114	0.0120255	0.327874
ENSG00000110237	790.128	-0.190639	0.0759732	-2.50929	0.0120974	0.329344
ENSG00000079819	2361.6	-0.0981065	0.0391177	-2.50798	0.0121424	0.329851
ENSG00000137331	534.444	0.424917	0.169445	2.5077	0.012152	0.329851
ENSG00000224578	810.098	-0.174147	0.0695244	-2.50484	0.0122507	0.332038
ENSG00000155366	1193.75	0.15831	0.063248	2.50301	0.0123143	0.333191
ENSG00000162783	2914.48	0.206833	0.0826485	2.50257	0.0123296	0.333191
ENSG00000125944	4791.71	-0.147967	0.0591992	-2.49947	0.0124378	0.335619
ENSG00000251369	379.569	0.171743	0.0687411	2.4984	0.0124754	0.335838
ENSG00000243746	10.7546	0.923688	0.369741	2.4982	0.0124826	0.335838
ENSG00000257218	737.623	-0.161528	0.0646978	-2.49666	0.0125369	0.33647
ENSG00000236772	8.57014	-1.04099	0.416995	-2.49641	0.0125456	0.33647
ENSG00000185834	633.651	0.240724	0.0964447	2.49598	0.0125611	0.33647
ENSG00000186743	14.405	0.692785	0.277816	2.49369	0.0126424	0.338153
ENSG00000105372	17152.6	0.165681	0.0665769	2.48857	0.0128259	0.341493
ENSG00000227615	287.348	0.237692	0.0955165	2.48849	0.0128287	0.341493
ENSG00000177383	877.458	-0.160901	0.0646596	-2.48844	0.0128305	0.341493
ENSG00000198712	94132.1	0.179155	0.0720179	2.48764	0.0128593	0.341493
ENSG00000266456	40.8104	0.581777	0.233883	2.48747	0.0128656	0.341493
ENSG00000130176	137.773	0.569832	0.229115	2.48709	0.0128791	0.341493
ENSG00000178467	494.358	0.177254	0.0713108	2.48566	0.0129312	0.342378
ENSG00000139734	971.053	0.166315	0.0669624	2.48371	0.0130022	0.343461
ENSG00000167178	22.3807	0.662742	0.266857	2.48351	0.0130096	0.343461
ENSG00000107831	7.37492	-1.07561	0.433498	-2.48124	0.0130927	0.345158
ENSG00000162944	18.2171	0.652567	0.263179	2.47956	0.0131545	0.346288
ENSG00000185262	1204.62	0.237197	0.0956892	2.47882	0.0131817	0.346367
ENSG00000164970	1092.89	0.203289	0.0820225	2.47845	0.0131953	0.346367
ENSG00000135678	145.434	-0.294089	0.118711	-2.47735	0.013236	0.346939
ENSG00000013392	186.002	0.237951	0.0961012	2.47605	0.0132846	0.347715
ENSG00000166840	45.7876	-0.418392	0.16912	-2.47393	0.0133635	0.34928
ENSG00000164683	1042.48	-0.154332	0.0624227	-2.47237	0.0134221	0.350314
ENSG00000104687	2029.63	-0.115469	0.0467152	-2.47175	0.0134452	0.350417
ENSG00000196998	467.983	0.179834	0.0727722	2.47119	0.0134664	0.350432
ENSG00000269858	91.4746	0.320824	0.12985	2.47072	0.0134841	0.350432
ENSG00000236882	20.013	1.71578	0.694765	2.46958	0.0135271	0.351053
ENSG00000189120	184.533	-0.298243	0.120916	-2.46653	0.0136431	0.353562
ENSG00000148154	776.912	0.220425	0.0894104	2.46531	0.0136893	0.35426
ENSG00000136826	417.106	0.297714	0.120824	2.46403	0.0137385	0.354616
ENSG00000158636	766.955	0.201216	0.0816644	2.46394	0.0137418	0.354616
ENSG00000218265	53.9076	0.441176	0.179091	2.46341	0.0137621	0.35464
ENSG00000048392	1413.38	0.297691	0.120898	2.46233	0.0138037	0.355171
ENSG00000224186	28.5455	-0.471218	0.191407	-2.46187	0.0138215	0.355171
ENSG00000105939	751.747	-0.193925	0.0788415	-2.45968	0.0139063	0.35675
ENSG00000113569	3043.62	-0.117932	0.047954	-2.45927	0.0139219	0.35675
ENSG00000124783	1715.65	0.219923	0.0895969	2.45458	0.0141048	0.360594
ENSG00000205871	261.761	0.342634	0.139599	2.45442	0.0141112	0.360594
ENSG00000197256	1054.55	-0.125629	0.0512161	-2.45292	0.0141702	0.361597
ENSG00000233966	662.344	0.222336	0.0906991	2.45136	0.0142318	0.362663
ENSG00000185437	18.185	0.867701	0.354078	2.45059	0.0142622	0.362673
ENSG00000168610	1371.56	0.139246	0.0568269	2.45035	0.0142718	0.362673
ENSG00000143507	95.8038	0.50964	0.208294	2.44674	0.0144154	0.364644
ENSG00000243829	127.938	0.290263	0.118637	2.44664	0.0144193	0.364644
ENSG00000204267	251.061	-0.224833	0.0918971	-2.44658	0.014422	0.364644
ENSG00000129355	322.443	0.366724	0.149903	2.4464	0.0144289	0.364644
ENSG00000232811	13.3277	0.699363	0.28607	2.44473	0.014496	0.365834
ENSG00000229251	31.3215	-0.546097	0.223435	-2.4441	0.0145215	0.365974
ENSG00000272347	50.1511	0.571324	0.233877	2.44284	0.0145723	0.366615
ENSG00000164362	73.468	-0.45914	0.187982	-2.44247	0.014587	0.366615
ENSG00000166411	722.131	-0.166238	0.0681051	-2.44091	0.0146505	0.367706
ENSG00000078177	753.896	0.254562	0.104378	2.43885	0.0147342	0.368841
ENSG00000173157	108.425	-0.369303	0.151487	-2.43786	0.0147745	0.368841
ENSG00000228224	58.9845	0.46123	0.189293	2.43659	0.0148263	0.368841
ENSG00000144566	667.673	0.202342	0.0830845	2.43537	0.0148764	0.368841
ENSG00000173402	1947.23	-0.192476	0.0790347	-2.43533	0.0148782	0.368841
ENSG00000157600	1391.33	-0.135983	0.055839	-2.43527	0.0148806	0.368841
ENSG00000178665	78.2372	0.390851	0.160499	2.43522	0.0148827	0.368841
ENSG00000188779	22.2906	0.684338	0.281017	2.43522	0.0148829	0.368841
ENSG00000151689	406.508	0.225933	0.0927839	2.43505	0.0148899	0.368841
ENSG00000144596	45.7147	0.597906	0.245583	2.43464	0.0149067	0.368841
ENSG00000157399	71.1763	-0.34192	0.140474	-2.43405	0.0149311	0.368841
ENSG00000261786	90.6246	0.358581	0.147328	2.4339	0.0149372	0.368841
ENSG00000136261	778.119	-0.145134	0.059688	-2.43154	0.0150347	0.370747
ENSG00000095485	538.114	-0.190688	0.0784766	-2.42987	0.0151041	0.37196
ENSG00000171227	108.003	-0.291996	0.1202	-2.42926	0.0151298	0.372091
ENSG00000215840	51.7936	0.504392	0.207746	2.42793	0.0151854	0.372878
ENSG00000081985	19.9373	0.647212	0.266614	2.42752	0.0152025	0.372878
ENSG00000068305	1146.11	0.168859	0.069594	2.42634	0.015252	0.373593
ENSG00000112308	1307.58	0.187114	0.077155	2.42517	0.0153012	0.373879
ENSG00000133103	536.682	0.195585	0.080684	2.42409	0.0153469	0.373879
ENSG00000130021	140.354	-0.23686	0.0977173	-2.42393	0.0153536	0.373879
ENSG00000179859	101.669	-0.269703	0.1113	-2.42321	0.0153841	0.373879
ENSG00000140553	1855.55	-0.140821	0.0581232	-2.4228	0.0154015	0.373879
ENSG00000172901	17.4862	1.19818	0.494661	2.42222	0.0154261	0.373879
ENSG00000264343	200.245	-0.295724	0.122109	-2.4218	0.0154437	0.373879
ENSG00000174136	101.106	-0.279922	0.115587	-2.42175	0.0154458	0.373879
ENSG00000213463	602.305	-0.150286	0.0620759	-2.421	0.015478	0.373879
ENSG00000158417	3068.4	-0.176919	0.0730949	-2.4204	0.0155035	0.373879
ENSG00000164949	325.664	0.616425	0.254717	2.42004	0.015519	0.373879
ENSG00000165804	558.305	0.256199	0.105867	2.42001	0.01552	0.373879
ENSG00000060491	1657.47	-0.200064	0.0826779	-2.4198	0.015529	0.373879
ENSG00000126432	2106.84	0.13553	0.0560221	2.41922	0.015554	0.373989
ENSG00000225420	12.706	1.23357	0.510269	2.41749	0.0156278	0.375272
ENSG00000137507	7.20407	-1.29397	0.536052	-2.41389	0.0157834	0.378513
ENSG00000198959	151.097	-0.322507	0.133702	-2.41213	0.0158597	0.379844
ENSG00000160062	135.131	0.298612	0.123829	2.41148	0.0158879	0.380008
ENSG00000134825	740.798	0.205843	0.0853846	2.41077	0.0159188	0.380008
ENSG00000101407	734.529	-0.115823	0.0480752	-2.4092	0.0159875	0.380008
ENSG00000280402	20.1769	0.542987	0.225397	2.40902	0.0159953	0.380008
ENSG00000187498	1364.38	-0.171678	0.0712663	-2.40897	0.0159976	0.380008
ENSG00000116128	680.017	-0.148525	0.0616605	-2.40875	0.0160071	0.380008
ENSG00000164463	443.703	0.495544	0.205735	2.40865	0.0160117	0.380008
ENSG00000231889	139.198	0.248342	0.103128	2.40809	0.0160362	0.380098
ENSG00000253719	2438.5	-0.118534	0.049246	-2.40697	0.0160853	0.380698
ENSG00000110090	652.615	-0.20759	0.0862628	-2.40649	0.0161068	0.380698
ENSG00000205423	155.961	0.295392	0.122776	2.40595	0.0161305	0.380698
ENSG00000268205	311.481	0.289913	0.120515	2.40563	0.0161446	0.380698
ENSG00000160233	226.337	-0.185901	0.0773052	-2.40476	0.016183	0.381111
ENSG00000286057	12.1281	0.803285	0.334229	2.4034	0.0162436	0.381648
ENSG00000167881	2675.85	0.141705	0.0589625	2.40331	0.0162474	0.381648
ENSG00000136240	2413.69	0.195279	0.0812762	2.40266	0.0162763	0.381657
ENSG00000108306	527.142	0.172407	0.0717657	2.40236	0.0162895	0.381657
ENSG00000249855	573.757	0.222532	0.0926544	2.40175	0.016317	0.381813
ENSG00000102387	151.685	0.234386	0.0976647	2.3999	0.0163993	0.383251
ENSG00000289901	2108.02	0.378788	0.157896	2.39897	0.0164413	0.383742
ENSG00000138686	762.18	0.160107	0.0668256	2.3959	0.0165797	0.386481
ENSG00000108433	689.387	0.154159	0.0643763	2.39466	0.0166357	0.387292
ENSG00000236255	108.773	0.374402	0.15659	2.39096	0.0168042	0.390592
ENSG00000228474	735.456	0.190451	0.0796738	2.39039	0.0168306	0.390592
ENSG00000145642	19.7749	-0.579479	0.242444	-2.39015	0.0168414	0.390592
ENSG00000113494	18.1229	-0.717757	0.300437	-2.38905	0.0168922	0.39115
ENSG00000155265	47.4386	0.486237	0.203557	2.3887	0.0169081	0.39115
ENSG00000204584	19.2784	0.507795	0.212662	2.3878	0.0169496	0.391615
ENSG00000164038	332.167	-0.174745	0.0732044	-2.38709	0.0169823	0.391877
ENSG00000162390	85.0108	-0.317078	0.132903	-2.38579	0.0170424	0.392769
ENSG00000099194	12138.3	-0.143844	0.0603368	-2.38402	0.0171247	0.394169
ENSG00000197324	994.816	0.173744	0.0729706	2.38102	0.0172649	0.396898
ENSG00000245025	30.6756	0.506225	0.212769	2.37922	0.0173492	0.398335
ENSG00000121931	409.978	0.257294	0.108163	2.37875	0.0173715	0.398348
ENSG00000217130	248.073	0.316031	0.132892	2.3781	0.017402	0.398549
ENSG00000197312	1185.41	-0.113766	0.0478718	-2.37647	0.0174793	0.399819
ENSG00000164023	649.709	0.280347	0.118033	2.37515	0.0175417	0.400554
ENSG00000151948	243.554	-0.187817	0.0790852	-2.37487	0.0175551	0.400554
ENSG00000273100	10.2781	-1.0323	0.434901	-2.37365	0.0176134	0.400946
ENSG00000203811	66.0044	0.520279	0.219195	2.37359	0.0176161	0.400946
ENSG00000178718	94.6493	-0.409366	0.172544	-2.37254	0.0176664	0.401221
ENSG00000111678	225.906	0.22339	0.0941613	2.37242	0.017672	0.401221
ENSG00000103319	406.767	-0.182527	0.0769769	-2.37119	0.0177311	0.402065
ENSG00000133121	194.012	-0.234417	0.0989072	-2.37007	0.0177846	0.402592
ENSG00000249193	13.5966	0.559898	0.236296	2.36947	0.0178134	0.402592
ENSG00000136842	285.993	0.290082	0.122432	2.36933	0.0178202	0.402592
ENSG00000104332	754.103	-0.165519	0.0698791	-2.36865	0.0178529	0.402834
ENSG00000179388	53.6477	0.773574	0.326659	2.36814	0.017878	0.402903
ENSG00000135424	464.039	-0.218512	0.0923431	-2.3663	0.0179668	0.404406
ENSG00000248268	15.0472	0.631239	0.266871	2.36533	0.0180138	0.404968
ENSG00000173262	154.992	0.32378	0.136974	2.36381	0.018088	0.40585
ENSG00000173705	175.272	-0.258577	0.109417	-2.36323	0.0181163	0.40585
ENSG00000122547	180.91	-0.206281	0.0872903	-2.36317	0.0181195	0.40585
ENSG00000277283	44.8916	-0.399628	0.169146	-2.36263	0.0181459	0.405945
ENSG00000146278	860.368	0.192286	0.0814252	2.3615	0.0182011	0.406685
ENSG00000139687	1104.5	0.209446	0.0887825	2.3591	0.0183195	0.408831
ENSG00000132256	383.528	0.238266	0.101082	2.35716	0.0184153	0.410469
ENSG00000188112	248.491	-0.251332	0.106669	-2.35619	0.0184637	0.410957
ENSG00000164197	61.4998	0.41848	0.177637	2.35582	0.0184821	0.410957
ENSG00000137818	12128.3	0.158882	0.0674674	2.35494	0.0185258	0.4113
ENSG00000219470	450.729	0.24545	0.104242	2.35461	0.0185424	0.4113
ENSG00000158296	35.618	0.552086	0.234646	2.35284	0.0186305	0.412756
ENSG00000242498	637.396	-0.205686	0.0874888	-2.351	0.018723	0.414303
ENSG00000161509	20.5736	0.650965	0.277043	2.34969	0.0187892	0.414773
ENSG00000253106	29.788	0.564044	0.240051	2.34968	0.0187895	0.414773
ENSG00000249592	275.475	0.232362	0.0989282	2.34879	0.0188343	0.414773
ENSG00000103966	372.043	-0.194074	0.0826353	-2.34856	0.0188463	0.414773
ENSG00000259448	22.5869	0.709423	0.302096	2.34834	0.0188574	0.414773
ENSG00000100034	1159.55	-0.126866	0.0540449	-2.34742	0.0189041	0.415266
ENSG00000081665	290.793	0.199377	0.0849653	2.34657	0.0189473	0.415266
ENSG00000196182	1494.57	0.208837	0.0889973	2.34656	0.0189479	0.415266
ENSG00000170961	45.6009	-0.555007	0.236578	-2.34598	0.0189773	0.415414
ENSG00000229119	909.683	0.204767	0.0873019	2.3455	0.0190015	0.415432
ENSG00000170085	830.843	-0.11937	0.0509034	-2.34504	0.0190252	0.415432
ENSG00000180425	39.3771	-0.407209	0.173704	-2.34427	0.0190644	0.415432
ENSG00000289112	17.7162	-0.731137	0.311894	-2.34418	0.0190688	0.415432
ENSG00000228502	3147.16	0.168931	0.0720959	2.34314	0.0191223	0.416103
ENSG00000149115	1440.14	-0.152384	0.0650595	-2.34222	0.0191694	0.41633
ENSG00000122420	9.03368	-1.28539	0.548833	-2.34205	0.0191782	0.41633
ENSG00000227051	361.095	-0.293458	0.1254	-2.34018	0.0192743	0.416889
ENSG00000240356	176.079	0.247395	0.105719	2.34011	0.0192779	0.416889
ENSG00000170954	7.68629	-1.11679	0.47728	-2.3399	0.0192888	0.416889
ENSG00000177839	31.7303	-0.500053	0.213767	-2.33924	0.0193229	0.416889
ENSG00000151726	828.592	-0.123976	0.0529998	-2.33918	0.0193261	0.416889
ENSG00000197976	853.368	0.276609	0.118264	2.3389	0.0193404	0.416889
ENSG00000118961	299.599	-0.179908	0.0769463	-2.3381	0.019382	0.417168
ENSG00000204435	103.128	0.26368	0.112816	2.33727	0.0194252	0.417168
ENSG00000177600	6850.23	0.148515	0.0635468	2.33709	0.0194344	0.417168
ENSG00000279267	47.0657	0.478998	0.204972	2.3369	0.0194445	0.417168
ENSG00000164690	95.5426	0.406886	0.174218	2.3355	0.0195175	0.417329
ENSG00000186340	417.855	0.569944	0.244046	2.33539	0.019523	0.417329
ENSG00000121743	157.148	-0.226426	0.0969552	-2.33537	0.019524	0.417329
ENSG00000165124	325.843	-0.196322	0.0840778	-2.33501	0.0195431	0.417329
ENSG00000123240	1057.8	0.273666	0.117356	2.33193	0.0197046	0.41978
ENSG00000288823	31.202	-0.509956	0.218701	-2.33175	0.0197137	0.41978
ENSG00000172375	288.871	0.213654	0.0916536	2.33111	0.0197477	0.41978
ENSG00000119408	493.972	-0.138251	0.059322	-2.33052	0.0197788	0.41978
ENSG00000166343	45.4151	0.481043	0.206418	2.33043	0.0197832	0.41978
ENSG00000288838	87.4779	0.365424	0.156823	2.33017	0.0197973	0.41978
ENSG00000196152	152.448	0.34802	0.149401	2.32944	0.019836	0.41978
ENSG00000138069	1773.64	0.197161	0.0846425	2.32934	0.0198412	0.41978
ENSG00000198886	77775.6	0.187322	0.0804598	2.32814	0.0199047	0.420638
ENSG00000121753	406.491	-0.24004	0.103128	-2.32759	0.0199339	0.420771
ENSG00000290867	126.889	-0.324884	0.139641	-2.32658	0.0199879	0.420873
ENSG00000130762	342.301	-0.209415	0.0900108	-2.32656	0.0199887	0.420873
ENSG00000147123	1774.66	0.120752	0.0519095	2.3262	0.0200077	0.420873
ENSG00000135763	527.215	-0.193284	0.0831238	-2.32526	0.0200581	0.421018
ENSG00000099958	83.7808	0.300706	0.129324	2.32521	0.0200605	0.421018
ENSG00000243663	23.8218	0.53266	0.229182	2.32418	0.0201161	0.42111
ENSG00000161405	104.996	-0.347986	0.149756	-2.32369	0.0201424	0.42111
ENSG00000167995	179.513	0.656251	0.282455	2.32338	0.0201586	0.42111
ENSG00000179046	50.1636	0.676171	0.291035	2.32333	0.0201614	0.42111
ENSG00000124782	728.07	-0.190978	0.0822124	-2.32299	0.0201798	0.42111
ENSG00000109436	999.406	0.22936	0.0987714	2.32213	0.0202258	0.421569
ENSG00000028310	1212.47	-0.128271	0.0552482	-2.32172	0.0202478	0.421569
ENSG00000100815	594.828	0.186634	0.0804172	2.32083	0.0202963	0.422098
ENSG00000130309	1716.02	-0.19161	0.0826051	-2.31959	0.0203631	0.423009
ENSG00000150403	824.147	0.126755	0.0546597	2.31899	0.0203956	0.423203
ENSG00000113073	7.68743	1.2385	0.534276	2.31809	0.0204443	0.423215
ENSG00000198585	446.521	-0.182212	0.0786174	-2.3177	0.0204655	0.423215
ENSG00000224969	11.1335	0.835934	0.360691	2.31759	0.0204716	0.423215
ENSG00000105514	226.853	-0.289133	0.124773	-2.31728	0.0204886	0.423215
ENSG00000146242	521.747	-0.154687	0.0668053	-2.31549	0.0205863	0.424754
ENSG00000104695	1277.29	0.163586	0.0706908	2.3141	0.020662	0.425838
ENSG00000167077	22.0587	0.645184	0.278952	2.31289	0.0207289	0.426737
ENSG00000187189	657.226	-0.190672	0.0824763	-2.31184	0.0207868	0.427447
ENSG00000157870	342.565	-0.235549	0.101982	-2.30971	0.020904	0.428716
ENSG00000137841	73.64	-0.318372	0.137842	-2.30969	0.0209054	0.428716
ENSG00000152977	96.8412	-0.328225	0.14218	-2.30851	0.0209706	0.428716
ENSG00000102910	1458.45	-0.11481	0.0497334	-2.30851	0.0209707	0.428716
ENSG00000254923	21.262	1.54371	0.668791	2.3082	0.0209878	0.428716
ENSG00000168071	75.7831	-0.404634	0.175322	-2.30794	0.0210024	0.428716
ENSG00000110786	11.3545	0.944378	0.409288	2.30737	0.0210345	0.428716
ENSG00000102743	489.974	-0.153773	0.0666449	-2.30734	0.0210357	0.428716
ENSG00000147274	5894.81	-0.125627	0.0544796	-2.30595	0.0211135	0.429823
ENSG00000186897	238.774	-0.240193	0.104214	-2.3048	0.0211776	0.43065
ENSG00000137449	192.91	0.363391	0.157794	2.30295	0.0212816	0.432286
ENSG00000058056	255.116	-0.186929	0.0811904	-2.30235	0.0213154	0.432299
ENSG00000175395	85.2992	0.297694	0.129314	2.3021	0.0213295	0.432299
ENSG00000136574	255.14	-0.21595	0.0938442	-2.30115	0.0213829	0.432751
ENSG00000160208	1769.95	-0.177348	0.0770785	-2.30087	0.021399	0.432751
ENSG00000073910	130.126	-0.347853	0.151277	-2.29945	0.0214793	0.433897
ENSG00000145354	479.439	0.324789	0.141381	2.29726	0.0216037	0.435923
ENSG00000153107	1750.5	-0.122083	0.0531525	-2.29685	0.0216272	0.435923
ENSG00000103550	366.577	-0.188008	0.081942	-2.29441	0.0217671	0.438261
ENSG00000172432	1592.92	0.228459	0.0996063	2.29362	0.0218126	0.438693
ENSG00000169418	78.414	-0.295097	0.128718	-2.29259	0.0218715	0.439397
ENSG00000231409	26.8818	-0.653487	0.28526	-2.29084	0.0219725	0.440942
ENSG00000090932	219.13	-0.270465	0.118216	-2.28788	0.0221446	0.44391
ENSG00000074370	299.085	-0.204613	0.0894926	-2.28636	0.022233	0.44497
ENSG00000107874	852.661	0.121606	0.0531979	2.28591	0.0222597	0.44497
ENSG00000204580	2544.08	0.173339	0.0758354	2.28573	0.0222703	0.44497
ENSG00000120709	1645.57	0.111822	0.0489422	2.28478	0.0223256	0.445587
ENSG00000291054	48.0754	-0.413888	0.181186	-2.28433	0.0223519	0.445627
ENSG00000132563	1086.78	0.149298	0.0654014	2.28279	0.0224427	0.446951
ENSG00000175591	61.6881	-0.36144	0.158404	-2.28176	0.0225037	0.447679
ENSG00000064309	487.741	-0.198514	0.0870236	-2.28115	0.0225394	0.447904
ENSG00000182508	9.37131	0.889641	0.390157	2.28021	0.0225953	0.448527
ENSG00000149218	659.169	-0.141129	0.0619068	-2.2797	0.0226257	0.448645
ENSG00000183111	152.515	-0.274631	0.120526	-2.2786	0.0226911	0.448755
ENSG00000179630	132.608	0.340656	0.149519	2.27835	0.0227059	0.448755
ENSG00000118655	516.43	-0.152546	0.0669569	-2.27827	0.0227103	0.448755
ENSG00000122299	1438.12	0.0954653	0.0419083	2.27796	0.0227292	0.448755
ENSG00000125170	401.478	-0.169496	0.0744491	-2.27667	0.022806	0.449744
ENSG00000119729	1186.51	0.224866	0.0987908	2.27618	0.022835	0.449744
ENSG00000143603	47.3607	-0.486931	0.213956	-2.27585	0.022855	0.449744
ENSG00000278195	11.193	1.03764	0.456031	2.27537	0.0228836	0.449744
ENSG00000055163	3650.81	0.122181	0.0537045	2.27507	0.022902	0.449744
ENSG00000196975	516.667	0.20027	0.0880637	2.27415	0.0229567	0.450006
ENSG00000189431	10.3358	0.862845	0.379479	2.27376	0.0229804	0.450006
ENSG00000075711	1126.54	0.119438	0.0525321	2.27362	0.0229891	0.450006
ENSG00000182165	56.657	0.312701	0.137692	2.27102	0.0231455	0.451881
ENSG00000154889	132.742	-0.237723	0.104686	-2.27083	0.0231574	0.451881
ENSG00000129910	11.3807	0.763635	0.336284	2.2708	0.0231589	0.451881
ENSG00000124126	302.909	-0.224235	0.0988545	-2.26834	0.0233086	0.45432
ENSG00000244073	164.528	0.277657	0.122443	2.26764	0.0233511	0.454514
ENSG00000164307	426.151	0.170982	0.0754103	2.26736	0.0233682	0.454514
ENSG00000155893	312.789	-0.153313	0.0676307	-2.26691	0.0233956	0.454564
ENSG00000175600	124.548	0.251394	0.111053	2.26373	0.0235908	0.457872
ENSG00000134215	135.063	-0.256727	0.113447	-2.26297	0.0236373	0.457879
ENSG00000115421	473.845	0.185982	0.0821951	2.26269	0.0236551	0.457879
ENSG00000228288	9.25263	0.959811	0.424225	2.26251	0.0236661	0.457879
ENSG00000140526	1211.43	-0.111954	0.0494916	-2.26208	0.0236925	0.457905
ENSG00000160685	632.017	0.153158	0.0677283	2.26136	0.0237373	0.458255
ENSG00000100298	25.1282	0.529772	0.234311	2.26098	0.0237606	0.458255
ENSG00000137941	420.496	0.300737	0.133091	2.25964	0.0238437	0.458375
ENSG00000124172	2022.05	0.149232	0.066054	2.25924	0.0238682	0.458375
ENSG00000213064	783.688	-0.18312	0.0810688	-2.25882	0.0238945	0.458375
ENSG00000168778	205.239	-0.167251	0.0740457	-2.25875	0.0238988	0.458375
ENSG00000130589	719.448	0.262089	0.116034	2.25872	0.023901	0.458375
ENSG00000124571	1803.64	-0.129782	0.0574647	-2.25846	0.0239169	0.458375
ENSG00000134330	23.1756	0.4954	0.219523	2.25671	0.0240261	0.458915
ENSG00000166398	902.483	0.15963	0.0707379	2.25664	0.0240307	0.458915
ENSG00000230869	173.747	0.235353	0.1043	2.2565	0.0240396	0.458915
ENSG00000115687	627.032	-0.140551	0.0622897	-2.2564	0.0240453	0.458915
ENSG00000232346	264.615	0.250751	0.111179	2.25539	0.024109	0.459651
ENSG00000095713	83.6505	0.400894	0.177877	2.25378	0.0242101	0.460638
ENSG00000065357	225.195	0.230869	0.102437	2.25376	0.024211	0.460638
ENSG00000143156	150.834	0.216034	0.0959394	2.25178	0.0243363	0.462205
ENSG00000157045	668.511	0.17033	0.0756561	2.25137	0.0243622	0.462205
ENSG00000134769	278.759	0.251328	0.111639	2.25126	0.024369	0.462205
ENSG00000152137	1042.56	0.239803	0.106587	2.24984	0.0244592	0.463267
ENSG00000119285	1416.38	-0.155566	0.0691534	-2.24958	0.0244756	0.463267
ENSG00000242692	9.97329	0.689262	0.306475	2.249	0.0245123	0.463483
ENSG00000116199	1567.23	-0.133405	0.0593703	-2.24699	0.0246405	0.465408
ENSG00000272692	12.1475	-0.754267	0.335764	-2.24642	0.0246774	0.465408
ENSG00000213337	96.092	-0.344739	0.153491	-2.24598	0.0247053	0.465408
ENSG00000251273	10.5911	0.737407	0.328347	2.24582	0.0247157	0.465408
ENSG00000236144	227.455	-0.301307	0.134266	-2.24411	0.0248251	0.466532
ENSG00000140450	450.419	-0.285329	0.127165	-2.24377	0.0248474	0.466532
ENSG00000118363	1313.01	0.156798	0.0698853	2.24365	0.0248551	0.466532
ENSG00000176678	39.6989	-0.487565	0.217342	-2.2433	0.0248773	0.466532
ENSG00000168621	290.053	0.293228	0.130748	2.24269	0.0249168	0.466795
ENSG00000013441	966.108	0.321152	0.143304	2.24105	0.0250226	0.468297
ENSG00000136149	765.399	0.220394	0.0983613	2.24066	0.0250481	0.468297
ENSG00000265962	14.3112	-0.637882	0.284829	-2.23952	0.0251219	0.468467
ENSG00000291147	63.361	0.343099	0.153206	2.23947	0.0251255	0.468467
ENSG00000112343	298.625	0.189542	0.0846559	2.23897	0.0251577	0.468467
ENSG00000286019	152.786	-0.315471	0.140902	-2.23895	0.0251595	0.468467
ENSG00000116984	1916.62	-0.166618	0.074446	-2.23811	0.0252142	0.469009
ENSG00000185875	176.897	-0.245764	0.109855	-2.23717	0.0252755	0.469673
ENSG00000159409	29.7046	0.601495	0.269019	2.23588	0.0253595	0.469934
ENSG00000277715	13.297	-0.774899	0.346576	-2.23587	0.0253603	0.469934
ENSG00000136274	403.026	0.365442	0.163452	2.23578	0.0253665	0.469934
ENSG00000163840	344.62	-0.186039	0.0832564	-2.23454	0.0254479	0.470965
ENSG00000154114	287.137	0.224757	0.100663	2.23276	0.0255646	0.47158
ENSG00000103356	493.698	-0.158387	0.0709467	-2.23248	0.0255836	0.47158
ENSG00000143862	577.219	0.126698	0.0567655	2.23196	0.0256179	0.47158
ENSG00000197756	10604.5	0.160094	0.0717442	2.23146	0.0256509	0.47158
ENSG00000132164	309.359	-0.149383	0.0669568	-2.23104	0.0256788	0.47158
ENSG00000197142	23.4697	1.0317	0.462542	2.2305	0.0257144	0.47158
ENSG00000158769	722.204	0.174454	0.0782213	2.23026	0.0257304	0.47158
ENSG00000082781	700.181	-0.12957	0.0581007	-2.2301	0.0257408	0.47158
ENSG00000169583	13.0482	-0.845006	0.378949	-2.22986	0.0257565	0.47158
ENSG00000026950	120.343	-0.271337	0.121689	-2.22976	0.0257637	0.47158
ENSG00000284713	13.3634	0.820131	0.367813	2.22975	0.0257642	0.47158
ENSG00000008441	696.444	-0.194687	0.0873837	-2.22795	0.0258837	0.472579
ENSG00000105613	165.336	-0.340967	0.1531	-2.22709	0.0259414	0.472579
ENSG00000142765	234.544	0.317638	0.142637	2.2269	0.0259543	0.472579
ENSG00000150991	41917.2	0.193893	0.0870822	2.22656	0.025977	0.472579
ENSG00000110931	874.423	-0.149113	0.0669707	-2.22653	0.0259785	0.472579
ENSG00000237491	54.043	0.324364	0.145693	2.22636	0.0259901	0.472579
ENSG00000268521	22.0933	0.503513	0.226174	2.22622	0.0259993	0.472579
ENSG00000154930	518.276	-0.205696	0.0924296	-2.22543	0.0260523	0.473073
ENSG00000164211	892.592	0.336102	0.151146	2.2237	0.0261689	0.47472
ENSG00000196843	426.349	0.22421	0.100862	2.22293	0.0262203	0.475182
ENSG00000189376	39.5823	0.385717	0.173606	2.22179	0.0262972	0.476103
ENSG00000118503	296.883	0.369196	0.166227	2.22104	0.0263481	0.476278
ENSG00000144791	468.543	-0.189568	0.0853677	-2.2206	0.026378	0.476278
ENSG00000163162	574.89	0.139004	0.062619	2.21984	0.0264295	0.476278
ENSG00000243431	12.2808	-0.827275	0.372707	-2.21964	0.0264435	0.476278
ENSG00000177042	270.714	0.288347	0.129908	2.21962	0.0264443	0.476278
ENSG00000203852	65.9834	0.495244	0.223203	2.2188	0.0265	0.476278
ENSG00000185361	381.245	-0.142547	0.0642591	-2.21832	0.0265332	0.476278
ENSG00000117151	132.172	0.305984	0.137952	2.21805	0.0265514	0.476278
ENSG00000243289	331.504	0.206294	0.0930372	2.21733	0.0266007	0.476278
ENSG00000272462	43.7737	-0.401503	0.181081	-2.21726	0.0266056	0.476278
ENSG00000148925	576.942	0.163614	0.0737926	2.21721	0.0266084	0.476278
ENSG00000182326	152.172	0.406524	0.183527	2.21506	0.0267561	0.476278
ENSG00000174705	648.465	-0.151087	0.0682143	-2.21489	0.0267678	0.476278
ENSG00000147100	798.902	-0.125157	0.0565106	-2.21475	0.0267772	0.476278
ENSG00000287251	14.9594	2.83275	1.27912	2.2146	0.0267874	0.476278
ENSG00000241429	98.8888	0.354341	0.160026	2.21427	0.0268105	0.476278
ENSG00000106400	676.165	0.139254	0.0628923	2.21417	0.0268171	0.476278
ENSG00000197050	251.745	-0.182983	0.0826543	-2.21383	0.0268402	0.476278
ENSG00000136478	659.367	-0.103683	0.0468369	-2.21371	0.0268485	0.476278
ENSG00000164411	72.1074	0.302069	0.13648	2.21328	0.0268781	0.476278
ENSG00000162695	436.878	0.216563	0.097861	2.21296	0.0269003	0.476278
ENSG00000185442	248.298	0.192042	0.0867816	2.21294	0.0269019	0.476278
ENSG00000074706	16.046	0.71641	0.323743	2.2129	0.0269047	0.476278
ENSG00000185436	470.906	0.227652	0.102948	2.21134	0.0270124	0.477061
ENSG00000237973	32490.8	0.192968	0.0872755	2.21102	0.0270346	0.477061
ENSG00000279207	264.617	0.202042	0.0913827	2.21094	0.0270399	0.477061
ENSG00000173575	1815.03	0.171109	0.0773988	2.21075	0.0270531	0.477061
ENSG00000244649	42.7155	0.434448	0.196593	2.20989	0.027113	0.477658
ENSG00000092929	50.3461	-0.458975	0.207765	-2.20911	0.0271671	0.477929
ENSG00000170345	102.287	0.693213	0.313825	2.20892	0.0271805	0.477929
ENSG00000133026	3989.96	-0.14786	0.0669514	-2.20847	0.0272118	0.478019
ENSG00000099219	833.152	-0.190093	0.0861331	-2.20696	0.0273165	0.479399
ENSG00000214784	143.012	0.239154	0.108437	2.20546	0.0274219	0.480773
ENSG00000151552	358.419	-0.156194	0.070833	-2.2051	0.0274473	0.480773
ENSG00000257681	11.0667	0.634406	0.288225	2.20108	0.0277303	0.484945
ENSG00000187049	197.318	0.192503	0.0874631	2.20097	0.0277384	0.484945
ENSG00000245293	12.5631	0.666337	0.302879	2.20001	0.0278065	0.485672
ENSG00000290907	49.3124	-0.503425	0.228937	-2.19896	0.0278806	0.486503
ENSG00000287837	28.5893	0.431087	0.196172	2.1975	0.0279848	0.487494
ENSG00000260389	16.2457	0.523959	0.238472	2.19715	0.0280095	0.487494
ENSG00000078967	134.096	-0.210436	0.0957911	-2.19682	0.0280334	0.487494
ENSG00000101199	1899.41	0.140404	0.0639216	2.1965	0.0280563	0.487494
ENSG00000174469	551.411	-0.179049	0.0815402	-2.19583	0.0281038	0.487494
ENSG00000205808	268.218	-0.18457	0.0840645	-2.19557	0.0281224	0.487494
ENSG00000123213	649.812	-0.14643	0.0666937	-2.19556	0.0281236	0.487494
ENSG00000135404	3996.84	0.11176	0.0509293	2.19441	0.0282061	0.488326
ENSG00000101098	927.433	-0.153744	0.0700716	-2.1941	0.0282283	0.488326
ENSG00000167202	1231.41	-0.107107	0.0488416	-2.19294	0.0283119	0.488326
ENSG00000113196	369.574	-0.211759	0.0965646	-2.19293	0.0283125	0.488326
ENSG00000095787	3086.71	0.139874	0.0637905	2.1927	0.0283287	0.488326
ENSG00000164930	851.106	0.1789	0.0815902	2.19266	0.0283315	0.488326
ENSG00000112249	2127.9	0.171312	0.0781698	2.19154	0.0284129	0.489247
ENSG00000155849	85.9503	-0.320029	0.146053	-2.19119	0.0284384	0.489247
ENSG00000278616	26.9747	0.49755	0.227175	2.19016	0.0285128	0.489917
ENSG00000198420	2354.75	-0.137532	0.0628026	-2.18991	0.0285308	0.489917
ENSG00000291237	1351.54	-0.148756	0.0679523	-2.18913	0.0285875	0.490043
ENSG00000144711	840.97	-0.145071	0.0662726	-2.189	0.0285971	0.490043
ENSG00000100473	300.005	-0.164501	0.0751803	-2.18809	0.028663	0.490043
ENSG00000280433	277.747	0.186973	0.0854791	2.18735	0.0287171	0.490043
ENSG00000275807	22.7808	-0.520707	0.238058	-2.18731	0.0287199	0.490043
ENSG00000113272	316.504	-0.191175	0.0874037	-2.18726	0.0287237	0.490043
ENSG00000237017	9.6751	0.87181	0.398641	2.18696	0.0287457	0.490043
ENSG00000160218	759.933	0.126689	0.0579316	2.18687	0.0287521	0.490043
ENSG00000169826	662.37	0.208977	0.0955967	2.18603	0.0288136	0.490291
ENSG00000223573	90.361	0.371582	0.169987	2.18594	0.0288202	0.490291
ENSG00000270885	570.258	-0.14074	0.0644148	-2.1849	0.0288959	0.490426
ENSG00000087077	1425.06	0.162342	0.074319	2.1844	0.0289331	0.490426
ENSG00000204152	89.7706	-0.260238	0.119149	-2.18413	0.0289526	0.490426
ENSG00000150764	259.509	-0.220072	0.10077	-2.18389	0.02897	0.490426
ENSG00000241258	475.292	-0.142278	0.0651515	-2.1838	0.0289766	0.490426
ENSG00000276550	12.9355	0.707019	0.323859	2.18311	0.029028	0.490426
ENSG00000166147	405.585	-0.206771	0.0947347	-2.18263	0.0290631	0.490426
ENSG00000151287	140.473	0.285853	0.130967	2.18263	0.0290632	0.490426
ENSG00000122729	790.738	-0.112301	0.051454	-2.18255	0.029069	0.490426
ENSG00000178715	65.149	0.370272	0.169735	2.18148	0.0291482	0.491211
ENSG00000189046	268.265	-0.149748	0.0686647	-2.18086	0.0291934	0.491211
ENSG00000214866	4.95328	2.48544	1.13977	2.18064	0.02921	0.491211
ENSG00000100678	11.185	0.951969	0.436589	2.18047	0.0292228	0.491211
ENSG00000215218	267.035	0.329664	0.151331	2.17843	0.0293741	0.493302
ENSG00000105404	106.781	0.242581	0.111392	2.17773	0.0294261	0.493346
ENSG00000285676	22.3009	0.558885	0.256644	2.17767	0.0294306	0.493346
ENSG00000157483	496.342	0.182179	0.0837018	2.17652	0.0295162	0.494328
ENSG00000281468	18.3942	-0.475369	0.218488	-2.17572	0.0295759	0.494461
ENSG00000170876	835.778	-0.106586	0.0489902	-2.17566	0.0295809	0.494461
ENSG00000171865	506.324	-0.168314	0.0773738	-2.17533	0.0296051	0.494461
ENSG00000279057	18.1823	0.540364	0.248546	2.1741	0.0296979	0.49556
ENSG00000290453	49.3075	-0.412404	0.189771	-2.17317	0.0297674	0.496268
ENSG00000119139	28.5247	0.480221	0.221096	2.17201	0.0298552	0.496288
ENSG00000261101	7.25459	1.084	0.499083	2.17199	0.0298562	0.496288
ENSG00000164305	973.709	0.143688	0.0661563	2.17195	0.0298592	0.496288
ENSG00000101654	611.735	0.126374	0.0581906	2.17172	0.029877	0.496288
ENSG00000204556	28.676	0.423389	0.195487	2.16581	0.0303256	0.503284
ENSG00000107859	23.053	-0.511484	0.236247	-2.16504	0.0303848	0.503424
ENSG00000141560	774.877	-0.107238	0.0495328	-2.16498	0.030389	0.503424
ENSG00000157107	407.767	0.228774	0.105705	2.16427	0.0304439	0.503602
ENSG00000287356	40.9771	0.409496	0.18922	2.16413	0.0304547	0.503602
ENSG00000131127	364.733	-0.180974	0.0837122	-2.16186	0.0306293	0.506032
ENSG00000125630	810.12	-0.137323	0.063541	-2.16118	0.0306817	0.506208
ENSG00000197043	2270.33	0.0951116	0.0440127	2.161	0.0306952	0.506208
ENSG00000131484	20.4863	0.51681	0.239221	2.16039	0.0307426	0.506534
ENSG00000104497	164.087	0.34532	0.15993	2.15919	0.0308354	0.507606
ENSG00000236773	10.3518	0.715304	0.331432	2.15822	0.0309107	0.50793
ENSG00000163395	18.8904	1.09065	0.505413	2.15794	0.0309327	0.50793
ENSG00000160999	73.2984	-0.321435	0.14896	-2.15787	0.0309382	0.50793
ENSG00000198899	61303.8	0.161439	0.074879	2.156	0.0310835	0.509858
ENSG00000184060	204.644	-0.184994	0.0858575	-2.15466	0.0311881	0.510975
ENSG00000125875	905.347	0.108758	0.0504812	2.15442	0.0312074	0.510975
ENSG00000172602	112.588	-0.293185	0.136127	-2.15377	0.0312585	0.511355
ENSG00000160888	679.675	0.262713	0.122046	2.15258	0.031352	0.512136
ENSG00000269378	445.618	-0.148245	0.0688784	-2.15227	0.0313764	0.512136
ENSG00000130119	843.687	-0.151507	0.0704	-2.15209	0.03139	0.512136
ENSG00000237522	24.2122	0.546404	0.253952	2.15161	0.0314285	0.512306
ENSG00000101294	3292.1	0.156659	0.0728483	2.15048	0.0315175	0.513302
ENSG00000154310	679.147	-0.121572	0.0565532	-2.14969	0.03158	0.513578
ENSG00000257543	9.15665	-0.873203	0.406225	-2.14955	0.0315906	0.513578
ENSG00000132128	2655.47	-0.105897	0.0492913	-2.14838	0.0316835	0.514633
ENSG00000235823	436.949	0.156292	0.0727763	2.14757	0.0317481	0.514789
ENSG00000286909	18.2233	-0.615431	0.286637	-2.14707	0.0317876	0.514789
ENSG00000198919	650.078	0.141249	0.0658061	2.14644	0.0318381	0.514789
ENSG00000139971	186.158	-0.205934	0.095943	-2.14642	0.0318396	0.514789
ENSG00000276975	29.792	0.436769	0.203497	2.14632	0.0318477	0.514789
ENSG00000148677	1160.11	1.61462	0.752339	2.14614	0.0318618	0.514789
ENSG00000033800	699.462	0.157342	0.0733466	2.14518	0.0319382	0.515555
ENSG00000165271	501.676	-0.272916	0.127262	-2.14452	0.0319915	0.515555
ENSG00000116017	1328.44	0.171939	0.0801768	2.14449	0.0319935	0.515555
ENSG00000164976	476.583	-0.15276	0.0713059	-2.14231	0.0321684	0.51751
ENSG00000111412	1274.17	-0.109427	0.0510797	-2.14228	0.0321713	0.51751
ENSG00000064703	705.659	-0.121509	0.0567453	-2.14132	0.0322486	0.518183
ENSG00000080546	805.687	0.196279	0.091704	2.14035	0.0323265	0.518183
ENSG00000162604	257.524	0.213092	0.0995721	2.14007	0.0323488	0.518183
ENSG00000109079	1063.41	0.177101	0.0827621	2.13989	0.0323639	0.518183
ENSG00000169554	318.208	0.198029	0.0925464	2.13978	0.0323722	0.518183
ENSG00000247627	1116	0.209027	0.097703	2.13942	0.032402	0.518183
ENSG00000037757	476.797	-0.165417	0.0773313	-2.13907	0.0324298	0.518183
ENSG00000255468	41.1985	-0.426018	0.199206	-2.13858	0.0324699	0.518183
ENSG00000166833	551.553	-0.166259	0.0777479	-2.13844	0.0324814	0.518183
ENSG00000052841	1702.86	0.186862	0.0873897	2.13826	0.032496	0.518183
ENSG00000169896	16.3887	1.51004	0.706981	2.1359	0.0326877	0.519883
ENSG00000135324	37.4695	-0.409447	0.1917	-2.13588	0.0326894	0.519883
ENSG00000088986	2535.8	0.304612	0.142638	2.13556	0.0327157	0.519883
ENSG00000138166	284.003	0.494655	0.231629	2.13555	0.0327161	0.519883
ENSG00000125740	162.178	0.697415	0.326666	2.13495	0.0327652	0.520212
ENSG00000289586	52.125	-0.353119	0.165437	-2.13446	0.0328052	0.520396
ENSG00000169136	358.618	-0.325693	0.152718	-2.13265	0.0329538	0.522301
ENSG00000185818	565.139	-0.234198	0.109943	-2.13017	0.0331574	0.524255
ENSG00000094975	732.391	0.140986	0.0661928	2.12993	0.0331774	0.524255
ENSG00000214389	1222.24	0.184427	0.0865939	2.12979	0.0331887	0.524255
ENSG00000219747	59.9624	0.364928	0.171362	2.12958	0.0332067	0.524255
ENSG00000164746	25.0164	0.592707	0.278343	2.12941	0.0332202	0.524255
ENSG00000112333	81.2703	0.29645	0.13931	2.12799	0.033338	0.525661
ENSG00000091536	11.802	-1.07	0.50312	-2.12673	0.0334425	0.526855
ENSG00000118523	337.558	1.43943	0.677099	2.12588	0.0335133	0.527371
ENSG00000154237	337.292	-0.173505	0.0816471	-2.12506	0.0335815	0.527371
ENSG00000148248	7552.19	0.131099	0.0616954	2.12494	0.033592	0.527371
ENSG00000221983	6793.65	0.151743	0.0714207	2.12464	0.0336169	0.527371
ENSG00000289109	10.3506	-0.745784	0.351022	-2.12461	0.0336191	0.527371
ENSG00000184432	2558.58	0.139675	0.0657645	2.12387	0.0336808	0.527887
ENSG00000171928	526.315	0.239062	0.112602	2.12308	0.0337474	0.528413
ENSG00000244731	47.7786	0.49211	0.231825	2.12276	0.0337738	0.528413
ENSG00000174804	278.787	-0.237802	0.11206	-2.1221	0.0338295	0.528413
ENSG00000198840	9071.31	0.177132	0.0834705	2.1221	0.0338298	0.528413
ENSG00000204248	45.9982	0.453581	0.213816	2.12136	0.0338912	0.528694
ENSG00000184185	241.099	-0.221382	0.10438	-2.12093	0.033928	0.528694
ENSG00000224594	10.0004	1.54202	0.72736	2.12003	0.0340035	0.528694
ENSG00000068903	998.47	0.107133	0.0505343	2.12001	0.0340051	0.528694
ENSG00000260774	71.4585	-0.335689	0.158388	-2.11942	0.0340552	0.528694
ENSG00000167173	806.064	-0.175495	0.0828181	-2.11905	0.0340866	0.528694
ENSG00000240731	33.4901	0.366519	0.172973	2.11894	0.0340955	0.528694
ENSG00000133124	16940.3	-0.298303	0.140799	-2.11864	0.034121	0.528694
ENSG00000053524	79.37	-0.323959	0.152915	-2.11856	0.0341276	0.528694
ENSG00000157851	2260.18	-0.108669	0.0513044	-2.11813	0.0341641	0.528694
ENSG00000224807	83.7666	-0.260654	0.123065	-2.11802	0.0341735	0.528694
ENSG00000132359	511.525	-0.154542	0.0729738	-2.11778	0.034194	0.528694
ENSG00000106344	783.78	-0.137744	0.0651016	-2.11582	0.0343597	0.530699
ENSG00000175895	192.668	0.312633	0.147777	2.11557	0.0343816	0.530699
ENSG00000122741	771.937	0.191772	0.090674	2.11496	0.0344334	0.531051
ENSG00000109065	543.048	-0.150279	0.0710849	-2.11407	0.034509	0.531769
ENSG00000107077	343.664	0.138962	0.0657538	2.11336	0.0345697	0.532256
ENSG00000162407	220.528	-0.176983	0.083764	-2.11288	0.0346111	0.532447
ENSG00000186314	192.966	-0.189844	0.0899066	-2.11157	0.0347237	0.533559
ENSG00000123358	715.779	0.49134	0.232713	2.11136	0.0347416	0.533559
ENSG00000005156	951.743	-0.128157	0.0607115	-2.11091	0.0347798	0.533698
ENSG00000175946	5.79583	1.89992	0.900359	2.11018	0.0348429	0.534219
ENSG00000100060	9.01765	0.825608	0.391346	2.10966	0.0348872	0.534452
ENSG00000272525	13.1268	-0.596532	0.28297	-2.10811	0.0350214	0.536058
ENSG00000159692	1727.4	-0.102627	0.0486912	-2.10771	0.0350559	0.536139
ENSG00000069812	65.1271	0.376802	0.178824	2.10711	0.0351082	0.53649
ENSG00000173442	612.177	-0.165976	0.0788372	-2.1053	0.0352653	0.537589
ENSG00000064012	354.355	-0.203603	0.0967101	-2.10529	0.0352663	0.537589
ENSG00000110844	75.946	-0.275839	0.131036	-2.10507	0.0352854	0.537589
ENSG00000103222	1531.01	-0.139234	0.0661468	-2.10493	0.0352974	0.537589
ENSG00000065609	114.261	0.351873	0.167195	2.10456	0.0353295	0.53763
ENSG00000234028	56.238	0.339004	0.161167	2.10343	0.0354281	0.538192
ENSG00000198231	2767.58	-0.095057	0.0451917	-2.10342	0.0354293	0.538192
ENSG00000213235	51.854	0.375444	0.178529	2.10299	0.0354669	0.538192
ENSG00000126756	419.605	0.184445	0.0877269	2.10249	0.0355102	0.538192
ENSG00000183077	324.766	-0.144233	0.0686022	-2.10246	0.0355133	0.538192
ENSG00000131469	13043.9	0.15053	0.0716436	2.10109	0.0356329	0.539362
ENSG00000176732	19.6621	0.555042	0.264192	2.1009	0.0356493	0.539362
ENSG00000183688	801.418	-0.11651	0.0554809	-2.1	0.0357288	0.540118
ENSG00000149932	528.704	0.119188	0.0568068	2.09813	0.0358935	0.54216
ENSG00000272668	15.9731	0.712487	0.339752	2.09708	0.0359863	0.543114
ENSG00000112182	370.825	0.247131	0.117912	2.09589	0.0360919	0.54426
ENSG00000154945	1041.08	0.10665	0.0508952	2.09549	0.0361276	0.544305
ENSG00000272983	20.1471	-0.818614	0.390742	-2.09502	0.036169	0.544305
ENSG00000148019	1085.36	-0.10505	0.0501468	-2.09485	0.0361845	0.544305
ENSG00000213598	36.4648	0.395387	0.188829	2.09389	0.0362695	0.544305
ENSG00000111319	33.5453	0.392085	0.187271	2.09367	0.036289	0.544305
ENSG00000196372	246.863	-0.199048	0.095078	-2.09352	0.0363026	0.544305
ENSG00000262001	54.5104	0.688051	0.328657	2.09352	0.0363028	0.544305
ENSG00000119862	405.464	0.189049	0.0903509	2.09238	0.0364041	0.545215
ENSG00000176928	45.395	0.493414	0.235879	2.09181	0.0364556	0.545215
ENSG00000105516	292.043	-0.210627	0.100704	-2.09154	0.0364798	0.545215
ENSG00000057294	773.657	-0.120787	0.057751	-2.09151	0.0364826	0.545215
ENSG00000178695	506.13	-0.25006	0.11959	-2.09098	0.0365297	0.545303
ENSG00000101096	48.2374	0.48159	0.230392	2.09031	0.0365904	0.545303
ENSG00000174672	446.598	-0.169078	0.0808926	-2.09016	0.0366037	0.545303
ENSG00000230701	9.78636	-0.771911	0.369355	-2.08989	0.0366279	0.545303
ENSG00000139354	695.029	0.253252	0.121186	2.08978	0.0366373	0.545303
ENSG00000085552	36.5539	-0.459165	0.219868	-2.08836	0.036765	0.546521
ENSG00000130517	414.104	-0.209109	0.100165	-2.08765	0.0368295	0.546521
ENSG00000188643	70.29	-0.358037	0.171508	-2.08758	0.0368356	0.546521
ENSG00000196704	1840.2	0.13023	0.0623866	2.08746	0.0368464	0.546521
ENSG00000165630	284.4	0.182017	0.0872288	2.08666	0.0369192	0.546521
ENSG00000226762	9.95914	2.11615	1.01431	2.08629	0.0369527	0.546521
ENSG00000171643	20.5686	0.834985	0.400446	2.08514	0.0370565	0.546521
ENSG00000287261	9.59263	0.737683	0.353885	2.08452	0.0371125	0.546521
ENSG00000166747	1496.06	-0.096804	0.0464516	-2.08398	0.0371624	0.546521
ENSG00000117602	420.098	-0.160045	0.0768002	-2.08391	0.0371682	0.546521
ENSG00000157450	366.91	0.133787	0.0642125	2.08351	0.0372045	0.546521
ENSG00000112159	1651.18	-0.214857	0.103134	-2.08328	0.0372259	0.546521
ENSG00000066629	483.712	-0.155505	0.0746486	-2.08316	0.0372369	0.546521
ENSG00000164506	356.875	0.155067	0.0744421	2.08306	0.0372461	0.546521
ENSG00000223653	9.90907	0.974372	0.467774	2.083	0.0372516	0.546521
ENSG00000100097	700.554	0.249366	0.11974	2.08256	0.0372912	0.546521
ENSG00000069535	90.3712	-0.265593	0.127545	-2.08234	0.0373114	0.546521
ENSG00000144339	10.6662	-0.821369	0.394505	-2.08203	0.0373401	0.546521
ENSG00000138073	1257.43	0.157186	0.0755166	2.08148	0.0373901	0.546521
ENSG00000173898	1043.74	-0.156544	0.075233	-2.08079	0.0374532	0.546521
ENSG00000290833	92.4665	-0.282772	0.135924	-2.08037	0.0374919	0.546521
ENSG00000107862	2011.07	0.112962	0.0542999	2.08033	0.0374948	0.546521
ENSG00000105829	252.346	0.292945	0.140817	2.08033	0.0374954	0.546521
ENSG00000290951	98.7099	-0.283322	0.136211	-2.08002	0.0375236	0.546521
ENSG00000168517	12.1423	-0.61613	0.296251	-2.07976	0.0375479	0.546521
ENSG00000236081	14.9841	-0.598997	0.28805	-2.07949	0.0375726	0.546521
ENSG00000251144	6.13855	-1.58997	0.764614	-2.07945	0.0375764	0.546521
ENSG00000144021	1787.54	-0.0946768	0.045531	-2.07939	0.0375812	0.546521
ENSG00000163064	137.471	-0.248115	0.119323	-2.07936	0.0375842	0.546521
ENSG00000145934	9.52549	-1.07118	0.51536	-2.07851	0.0376622	0.546666
ENSG00000123453	162.773	-0.220794	0.10625	-2.07807	0.0377029	0.546666
ENSG00000242276	10.6845	0.713145	0.343186	2.07802	0.0377079	0.546666
ENSG00000288065	17.3058	0.56157	0.270251	2.07796	0.0377134	0.546666
ENSG00000135074	368.917	-0.152694	0.0735006	-2.07746	0.0377595	0.546707
ENSG00000233321	19.3616	0.950608	0.457622	2.07728	0.037776	0.546707
ENSG00000237164	11.9184	-0.660265	0.318013	-2.07622	0.0378738	0.54769
ENSG00000255139	9.58894	0.67843	0.326926	2.07518	0.0379699	0.548647
ENSG00000085433	393.813	0.166287	0.0801456	2.07481	0.0380045	0.548715
ENSG00000139722	480.459	0.159347	0.0768204	2.07427	0.0380538	0.548747
ENSG00000185345	32.7145	0.508179	0.245031	2.07394	0.0380849	0.548747
ENSG00000156170	702.777	0.229483	0.110657	2.07381	0.0380966	0.548747
ENSG00000109814	418.72	0.189049	0.0912649	2.07143	0.0383182	0.551505
ENSG00000144747	529.086	0.226958	0.109618	2.07044	0.0384112	0.55241
ENSG00000273702	19.7219	-0.527613	0.254929	-2.06964	0.0384856	0.552864
ENSG00000265806	35.8695	-0.395836	0.191285	-2.06935	0.0385128	0.552864
ENSG00000182108	99.2209	-0.221738	0.107167	-2.06909	0.0385378	0.552864
ENSG00000169752	17.5765	0.478395	0.231268	2.06858	0.0385859	0.552864
ENSG00000111249	145.252	-0.243236	0.117591	-2.06849	0.0385936	0.552864
ENSG00000239713	79.3431	-0.301139	0.145607	-2.06817	0.0386239	0.552865
ENSG00000138795	504.685	-0.118437	0.0572942	-2.06717	0.0387182	0.553413
ENSG00000165152	387.056	-0.140266	0.0678585	-2.06703	0.0387311	0.553413
ENSG00000214293	142.47	0.205698	0.0995249	2.0668	0.0387528	0.553413
ENSG00000227799	14.7941	0.684805	0.331545	2.0655	0.038876	0.554268
ENSG00000173818	285.925	0.146352	0.0708621	2.0653	0.0388942	0.554268
ENSG00000144231	1177.62	-0.0978372	0.047378	-2.06503	0.0389198	0.554268
ENSG00000270933	24.3043	0.48008	0.232497	2.06489	0.0389337	0.554268
ENSG00000173548	409.12	-0.171998	0.0833292	-2.06408	0.0390101	0.554924
ENSG00000185306	60.8188	0.30525	0.14792	2.06362	0.0390541	0.55512
ENSG00000101928	854.203	0.23402	0.113486	2.0621	0.0391986	0.556323
ENSG00000159023	2196.44	-0.0793438	0.0384774	-2.06209	0.0391995	0.556323
ENSG00000289353	63.0285	-0.359514	0.174426	-2.06113	0.0392903	0.557181
ENSG00000082701	1153.93	0.088808	0.0430945	2.06077	0.0393248	0.557238
ENSG00000234444	429.123	0.198457	0.0963611	2.05951	0.0394452	0.558512
ENSG00000243232	84.1922	-0.247181	0.120065	-2.05872	0.039521	0.55854
ENSG00000260001	40.5653	-0.419439	0.203742	-2.05867	0.0395254	0.55854
ENSG00000143799	11151	-0.111534	0.0541841	-2.05842	0.0395502	0.55854
ENSG00000291214	264.383	0.152858	0.0742737	2.05804	0.0395867	0.55854
ENSG00000275449	13.0717	0.58779	0.285658	2.05767	0.0396221	0.55854
ENSG00000143110	14.3032	0.656239	0.318976	2.05733	0.0396544	0.55854
ENSG00000128578	304.493	-0.147097	0.0715092	-2.05704	0.0396825	0.55854
ENSG00000132361	1246.92	-0.22139	0.10763	-2.05695	0.0396911	0.55854
ENSG00000259605	11.0172	-0.737964	0.358881	-2.05629	0.0397542	0.558588
ENSG00000170634	68.0166	0.326583	0.158822	2.05628	0.0397555	0.558588
ENSG00000125046	37.095	0.424394	0.206434	2.05583	0.0397985	0.558766
ENSG00000180806	332.065	-0.181401	0.0882588	-2.05533	0.0398471	0.559018
ENSG00000132405	450.347	-0.1329	0.064672	-2.05498	0.0398808	0.559063
ENSG00000176340	1120.65	0.163229	0.0794452	2.05461	0.0399164	0.559135
ENSG00000179331	57.3422	0.358236	0.174461	2.05339	0.0400349	0.559576
ENSG00000119242	622.458	0.143305	0.0698129	2.0527	0.0401019	0.559576
ENSG00000140968	66.7296	-0.343424	0.167309	-2.05263	0.0401085	0.559576
ENSG00000152669	89.1624	-0.300037	0.14619	-2.05238	0.0401328	0.559576
ENSG00000167723	279.004	-0.185223	0.0902706	-2.05186	0.0401831	0.559576
ENSG00000065802	580.973	0.121542	0.059266	2.05079	0.0402878	0.559576
ENSG00000179476	61.3968	0.316832	0.154502	2.05067	0.0402989	0.559576
ENSG00000172731	215.067	-0.200115	0.0975866	-2.05064	0.0403024	0.559576
ENSG00000205643	133.135	-0.194377	0.0947925	-2.05055	0.0403105	0.559576
ENSG00000197903	703.065	0.203286	0.0991676	2.04993	0.0403717	0.559576
ENSG00000173848	1011.6	0.123329	0.0601718	2.04961	0.0404021	0.559576
ENSG00000272323	27.8638	-0.471427	0.230009	-2.0496	0.0404034	0.559576
ENSG00000137496	153.457	0.277797	0.13554	2.04956	0.0404071	0.559576
ENSG00000074047	343.162	-0.172079	0.0839593	-2.04955	0.0404083	0.559576
ENSG00000242247	962.632	0.226923	0.110726	2.0494	0.0404227	0.559576
ENSG00000170743	380.508	-0.143452	0.0700019	-2.04926	0.0404366	0.559576
ENSG00000229124	39.2285	0.342389	0.167112	2.04887	0.0404752	0.559689
ENSG00000105889	62.3532	-0.289993	0.14166	-2.0471	0.0406487	0.561473
ENSG00000207081	9.25279	0.951382	0.464786	2.04692	0.0406656	0.561473
ENSG00000049283	20.042	0.560467	0.273889	2.04633	0.0407243	0.561523
ENSG00000170889	6986.85	0.115574	0.0564805	2.04626	0.0407305	0.561523
ENSG00000142453	1338.21	-0.164776	0.0805467	-2.04572	0.0407836	0.561677
ENSG00000257093	917.397	-0.16331	0.0798388	-2.0455	0.0408058	0.561677
ENSG00000108819	1520.61	-0.136543	0.0667676	-2.04504	0.0408507	0.561677
ENSG00000212907	9887	0.159316	0.0779086	2.0449	0.0408643	0.561677
ENSG00000231747	27.614	0.442021	0.216287	2.04368	0.0409851	0.562582
ENSG00000179954	25.7264	-0.634736	0.310616	-2.04348	0.0410053	0.562582
ENSG00000109083	289.188	0.165227	0.0808626	2.0433	0.0410223	0.562582
ENSG00000251432	19.7967	0.498784	0.244224	2.04232	0.0411194	0.563372
ENSG00000135476	2966.08	-0.14392	0.0704838	-2.04188	0.0411632	0.563372
ENSG00000169169	106.066	-0.239663	0.117379	-2.04179	0.0411721	0.563372
ENSG00000091136	1174.52	-0.143406	0.0702891	-2.04023	0.0413275	0.564598
ENSG00000119514	74.5573	-0.280457	0.137468	-2.04016	0.0413342	0.564598
ENSG00000103335	1532.99	-0.210943	0.103411	-2.03986	0.041364	0.564598
ENSG00000116698	1735.89	-0.116437	0.0570869	-2.03965	0.041385	0.564598
ENSG00000056558	83.5129	0.384825	0.188753	2.03878	0.0414722	0.565114
ENSG00000007944	264.819	-0.153764	0.0754245	-2.03865	0.0414845	0.565114
ENSG00000269918	24.4273	0.447117	0.21944	2.03754	0.0415963	0.565527
ENSG00000130829	535.609	-0.217639	0.106822	-2.03739	0.0416105	0.565527
ENSG00000159592	1152.33	0.109333	0.0536681	2.0372	0.0416298	0.565527
ENSG00000111540	3341.47	0.0983548	0.0482814	2.03711	0.0416385	0.565527
ENSG00000213363	22.872	0.460177	0.225956	2.03658	0.0416921	0.565527
ENSG00000261159	12.0926	0.550803	0.270465	2.0365	0.0416999	0.565527
ENSG00000232815	65.0323	0.367037	0.180281	2.03592	0.0417587	0.565879
ENSG00000170873	112.036	-0.29851	0.146648	-2.03556	0.0417949	0.565879
ENSG00000134917	130.336	-0.279767	0.13747	-2.03511	0.0418396	0.565879
ENSG00000235065	20.4404	0.465118	0.228612	2.03453	0.0418981	0.565879
ENSG00000229097	69.1169	0.279065	0.13717	2.03445	0.0419059	0.565879
ENSG00000148572	439.804	0.135825	0.0667642	2.0344	0.0419112	0.565879
ENSG00000134910	2844.23	0.133807	0.0657848	2.03402	0.0419498	0.56589
ENSG00000034713	893.44	0.117945	0.0580069	2.03329	0.0420229	0.56589
ENSG00000103316	12.1038	-0.986139	0.485	-2.03328	0.0420245	0.56589
ENSG00000186854	99.0111	-0.262148	0.129007	-2.03205	0.0421483	0.56589
ENSG00000269416	14.6493	-0.497616	0.244886	-2.03203	0.0421503	0.56589
ENSG00000076003	2955.75	-0.0843486	0.0415126	-2.03188	0.0421659	0.56589
ENSG00000196296	37.3976	0.379344	0.186753	2.03126	0.0422285	0.56589
ENSG00000109084	1753.48	-0.140515	0.0691783	-2.0312	0.0422346	0.56589
ENSG00000184209	166.305	-0.177042	0.0871657	-2.0311	0.0422449	0.56589
ENSG00000125827	1398.52	-0.114327	0.0563245	-2.02979	0.0423779	0.56589
ENSG00000153560	1218.76	-0.0976371	0.0481155	-2.02922	0.0424356	0.56589
ENSG00000149557	471.835	0.237226	0.116906	2.02919	0.0424385	0.56589
ENSG00000104067	1181.87	-0.113987	0.0561778	-2.02903	0.0424552	0.56589
ENSG00000068745	943.721	0.142341	0.0701559	2.02892	0.042466	0.56589
ENSG00000114480	581.383	0.173171	0.0853611	2.02869	0.0424904	0.56589
ENSG00000109756	870.687	0.136588	0.0673373	2.02842	0.0425177	0.56589
ENSG00000119596	1942.92	-0.137641	0.0678601	-2.0283	0.0425294	0.56589
ENSG00000095574	358.858	0.283081	0.139566	2.0283	0.04253	0.56589
ENSG00000120742	1630.3	0.220631	0.108794	2.02797	0.0425629	0.56589
ENSG00000275183	68.6094	-0.325421	0.160474	-2.02788	0.0425726	0.56589
ENSG00000278709	51.5216	0.288243	0.142147	2.02778	0.0425823	0.56589
ENSG00000189343	3041.26	0.151686	0.0748155	2.02747	0.0426141	0.56589
ENSG00000256546	59.7079	-0.30993	0.152893	-2.02711	0.0426512	0.56589
ENSG00000143457	387.799	0.166911	0.0823661	2.02645	0.0427183	0.56589
ENSG00000272068	20.0163	0.85438	0.421734	2.02588	0.0427774	0.56589
ENSG00000183248	201.547	-0.38015	0.187648	-2.02587	0.0427786	0.56589
ENSG00000084090	2831.75	-0.130248	0.0642941	-2.02582	0.042783	0.56589
ENSG00000130429	15.5864	-0.661195	0.3264	-2.02572	0.0427932	0.56589
ENSG00000279369	24.5295	-0.551598	0.272322	-2.02553	0.0428125	0.56589
ENSG00000212664	317.965	0.287688	0.142118	2.02428	0.0429409	0.56589
ENSG00000222011	155.302	-0.171568	0.0847658	-2.02402	0.0429676	0.56589
ENSG00000259803	51.1163	0.408342	0.20178	2.0237	0.0430014	0.56589
ENSG00000118705	5388.94	0.119787	0.0591986	2.02348	0.0430235	0.56589
ENSG00000115145	285.153	0.204288	0.100959	2.02346	0.0430253	0.56589
ENSG00000092964	725.112	-0.186429	0.0921398	-2.02333	0.0430394	0.56589
ENSG00000240184	351.417	-0.152592	0.0754218	-2.02318	0.0430548	0.56589
ENSG00000134086	768.381	-0.106312	0.0525545	-2.02289	0.0430842	0.56589
ENSG00000217236	35.1414	-0.341692	0.168914	-2.02287	0.0430862	0.56589
ENSG00000288533	18.7115	0.629015	0.310997	2.02258	0.0431166	0.56589
ENSG00000133313	951.781	-0.198479	0.0982151	-2.02086	0.043294	0.567809
ENSG00000240087	1016.97	0.149505	0.0740156	2.01991	0.0433927	0.567809
ENSG00000226790	28.0873	0.378274	0.187291	2.01971	0.0434137	0.567809
ENSG00000203879	4635.43	0.106518	0.052741	2.01965	0.0434198	0.567809
ENSG00000143622	400.053	0.151095	0.0748267	2.01926	0.0434598	0.567809
ENSG00000155093	147.611	0.300879	0.149006	2.01924	0.0434619	0.567809
ENSG00000073670	359.23	-0.155238	0.0768961	-2.0188	0.0435081	0.567809
ENSG00000261730	36.8732	-0.321155	0.159087	-2.01874	0.0435144	0.567809
ENSG00000169429	302.049	1.23697	0.612824	2.01848	0.0435417	0.567809
ENSG00000100485	392.923	0.134241	0.0665255	2.01788	0.0436036	0.568211
ENSG00000110628	46.4251	-0.412874	0.204697	-2.017	0.0436952	0.568561
ENSG00000156958	106.52	0.23093	0.114503	2.0168	0.0437162	0.568561
ENSG00000116525	106.649	-0.255096	0.12649	-2.01673	0.0437235	0.568561
ENSG00000096060	1224.45	-0.148046	0.0734453	-2.01573	0.0438283	0.569003
ENSG00000233785	12.9524	0.789839	0.391902	2.0154	0.0438626	0.569003
ENSG00000090621	2509.61	-0.16674	0.0827373	-2.0153	0.0438732	0.569003
ENSG00000170027	2715.73	-0.120456	0.0597734	-2.01522	0.0438818	0.569003
ENSG00000102996	567.119	-0.181963	0.0903309	-2.0144	0.0439675	0.569422
ENSG00000143149	1367.73	-0.0877041	0.0435441	-2.01414	0.0439945	0.569422
ENSG00000180532	12.7533	0.845401	0.419757	2.01402	0.0440073	0.569422
ENSG00000123268	567.067	0.18641	0.0925911	2.01326	0.0440873	0.570055
ENSG00000154269	11.0283	-0.713314	0.354422	-2.01261	0.0441555	0.570534
ENSG00000087269	1066.16	-0.147101	0.0731029	-2.01225	0.0441934	0.570621
ENSG00000172667	1277.86	0.281243	0.139809	2.01162	0.0442602	0.570954
ENSG00000166401	75.239	0.493996	0.245596	2.01142	0.0442815	0.570954
ENSG00000250090	19.3409	0.463724	0.230599	2.01096	0.04433	0.571177
ENSG00000179242	196.493	-0.184282	0.0916915	-2.00981	0.0444514	0.571349
ENSG00000128050	4536.51	-0.138314	0.0688472	-2.009	0.0445366	0.571349
ENSG00000112297	60.3892	-0.300287	0.149486	-2.0088	0.0445584	0.571349
ENSG00000268471	71.3356	-0.261487	0.130196	-2.00841	0.0446	0.571349
ENSG00000105605	29.2168	-1.2199	0.607408	-2.00837	0.0446042	0.571349
ENSG00000158125	11.8708	0.625278	0.311343	2.00833	0.0446087	0.571349
ENSG00000188283	170.045	0.200616	0.0998975	2.00822	0.0446197	0.571349
ENSG00000169855	2209.53	-0.107063	0.0533185	-2.00799	0.0446442	0.571349
ENSG00000261584	12.3643	0.687402	0.342349	2.0079	0.0446542	0.571349
ENSG00000116299	34.3586	0.494301	0.24618	2.00789	0.0446552	0.571349
ENSG00000129562	941.213	0.158334	0.0788771	2.00736	0.0447118	0.571382
ENSG00000112306	6317.16	0.121772	0.0606727	2.00703	0.0447467	0.571382
ENSG00000184178	171.562	-0.230155	0.114677	-2.00698	0.0447513	0.571382
ENSG00000133704	1659.3	-0.103653	0.0516557	-2.00662	0.0447904	0.571483
ENSG00000224677	11.3665	0.688712	0.34331	2.0061	0.0448461	0.571795
ENSG00000125618	8.59708	0.797166	0.397476	2.00557	0.0449021	0.572112
ENSG00000073060	1029.48	-0.126908	0.0633055	-2.00469	0.0449966	0.57246
ENSG00000112759	1258.86	-0.081994	0.0409087	-2.00432	0.0450361	0.57246
ENSG00000231528	10.6179	-1.14513	0.571348	-2.00426	0.0450427	0.57246
ENSG00000180592	56.0385	-0.319942	0.159657	-2.00393	0.0450778	0.57246
ENSG00000105750	347.504	0.181177	0.0904141	2.00385	0.0450857	0.57246
ENSG00000175874	21.96	-0.610425	0.304743	-2.00308	0.0451687	0.572993
ENSG00000151461	529.895	-0.121859	0.0608565	-2.0024	0.0452413	0.572993
ENSG00000147586	43.2462	-0.337472	0.168571	-2.00196	0.0452895	0.572993
ENSG00000170122	29.8934	-0.399871	0.19979	-2.00146	0.0453429	0.572993
ENSG00000120725	264.091	0.150398	0.0751481	2.00136	0.0453538	0.572993
ENSG00000132600	544.206	-0.197191	0.0985326	-2.00128	0.0453626	0.572993
ENSG00000154342	112.675	-0.268307	0.134075	-2.00118	0.0453729	0.572993
ENSG00000121089	118.511	0.273864	0.136867	2.00096	0.0453972	0.572993
ENSG00000078399	182.333	-0.206842	0.103377	-2.00085	0.0454091	0.572993
ENSG00000142235	228.44	-0.224805	0.112479	-1.99865	0.0456464	0.575302
ENSG00000178917	88.2593	0.275996	0.13812	1.99823	0.0456913	0.575302
ENSG00000173267	102.771	0.355558	0.177947	1.99811	0.0457048	0.575302
ENSG00000124444	159.137	-0.206685	0.103448	-1.99796	0.0457212	0.575302
ENSG00000114019	630.069	0.393818	0.197144	1.99761	0.0457587	0.575302
ENSG00000198658	53.5449	0.346892	0.173671	1.99741	0.0457805	0.575302
ENSG00000011523	659.896	-0.12551	0.0628687	-1.99638	0.0458926	0.576278
ENSG00000138411	139.621	-0.227211	0.113827	-1.9961	0.0459227	0.576278
ENSG00000162065	484.273	-0.149386	0.0748489	-1.99583	0.0459525	0.576278
ENSG00000226784	198.35	0.180602	0.0905218	1.99512	0.0460301	0.576474
ENSG00000171316	1174.07	-0.131223	0.0657726	-1.99511	0.0460311	0.576474
ENSG00000135486	31348.7	-0.0843471	0.0423054	-1.99377	0.0461775	0.577722
ENSG00000147140	11411.6	-0.0805783	0.0404181	-1.99362	0.0461938	0.577722
ENSG00000169375	1576.22	-0.0975536	0.0489543	-1.99275	0.0462888	0.578515
ENSG00000019549	91.3823	0.357084	0.179265	1.99193	0.0463783	0.579238
ENSG00000113263	5.11892	1.93268	0.970622	1.99117	0.046462	0.579889
ENSG00000237749	8.14832	-0.779454	0.391606	-1.9904	0.0465466	0.58055
ENSG00000225663	1144.9	0.121866	0.0612642	1.98919	0.0466801	0.581818
ENSG00000235411	16.9963	0.513215	0.258158	1.98799	0.0468128	0.583075
ENSG00000171517	98.9842	-0.223776	0.112614	-1.98711	0.0469103	0.583893
ENSG00000110700	6896.61	0.159815	0.0805073	1.9851	0.0471338	0.586277
ENSG00000105976	827.257	-0.105388	0.0531029	-1.9846	0.0471887	0.5863
ENSG00000105443	1365.68	0.123393	0.0621782	1.9845	0.0471997	0.5863
ENSG00000291003	294.971	0.162005	0.0816662	1.98374	0.0472846	0.586575
ENSG00000124508	591.951	0.188629	0.0950882	1.98373	0.0472858	0.586575
ENSG00000141524	247.822	-0.189284	0.0954323	-1.98344	0.0473188	0.586586
ENSG00000185158	216.506	0.181067	0.0913642	1.98181	0.0475001	0.588364
ENSG00000226137	323.207	-0.232583	0.117373	-1.98158	0.0475264	0.588364
ENSG00000267244	18.2615	-0.569417	0.28744	-1.981	0.0475918	0.588776
ENSG00000135632	525.874	-0.138206	0.0697898	-1.98032	0.047668	0.589321
ENSG00000157227	515.831	0.183821	0.0928545	1.97967	0.0477407	0.589821
ENSG00000115507	94.1295	-0.239748	0.121182	-1.97841	0.0478829	0.590931
ENSG00000261572	29.1933	-0.415723	0.210141	-1.9783	0.047895	0.590931
ENSG00000109472	2060.42	0.0998492	0.0504853	1.97779	0.0479528	0.591229
ENSG00000132466	2306.9	-0.0991428	0.0501415	-1.97726	0.0480122	0.591229
ENSG00000204371	1013.04	-0.125078	0.0632593	-1.97723	0.048016	0.591229
ENSG00000031691	287.041	0.240544	0.121691	1.97668	0.0480775	0.591589
ENSG00000172123	172.366	-0.165654	0.0838394	-1.97585	0.0481721	0.592356
ENSG00000063177	14730.2	0.138266	0.0699952	1.97536	0.0482273	0.592565
ENSG00000117523	5652.25	-0.113623	0.0575271	-1.97513	0.0482538	0.592565
ENSG00000161082	44.259	0.415784	0.210543	1.97481	0.0482894	0.592604
ENSG00000066455	688.299	0.178143	0.0903333	1.97206	0.0486026	0.595312
ENSG00000136444	482.108	-0.15421	0.0782222	-1.97144	0.0486736	0.595312
ENSG00000101311	302.548	-0.206575	0.104785	-1.97141	0.0486769	0.595312
ENSG00000011332	320.637	-0.165201	0.0837986	-1.9714	0.0486782	0.595312
ENSG00000087299	381.695	-0.134294	0.0681315	-1.9711	0.048713	0.595312
ENSG00000224358	11.4036	-0.544616	0.276328	-1.9709	0.0487353	0.595312
ENSG00000122203	2391.35	0.0969042	0.0491679	1.97088	0.0487375	0.595312
ENSG00000087088	1890.88	0.266234	0.135146	1.96997	0.048842	0.595907
ENSG00000113070	206.764	0.318473	0.16167	1.96989	0.0488512	0.595907
ENSG00000168894	558.536	0.178039	0.0904112	1.96921	0.0489285	0.596453
ENSG00000134595	127.721	-0.277557	0.140975	-1.96884	0.0489713	0.596578
ENSG00000089094	804.574	-0.121038	0.0615228	-1.96737	0.0491411	0.598248
ENSG00000174796	209.208	0.200279	0.101823	1.96693	0.0491918	0.598467
ENSG00000244038	3872.33	0.145349	0.0739332	1.96594	0.049305	0.599447
ENSG00000276043	3249.45	-0.196871	0.100173	-1.96532	0.0493773	0.59984
ENSG00000235174	2603.52	0.201915	0.102751	1.9651	0.0494028	0.59984
ENSG00000148143	453.891	-0.190844	0.0971945	-1.96353	0.049585	0.600711
ENSG00000048162	251.24	-0.19254	0.0980727	-1.96324	0.0496186	0.600711
ENSG00000148798	74.1787	-0.313135	0.159509	-1.96312	0.0496318	0.600711
ENSG00000185920	1129.57	-0.166587	0.0848797	-1.96263	0.0496894	0.600711
ENSG00000217128	579.904	0.171348	0.0873225	1.96224	0.0497344	0.600711
ENSG00000241468	969.331	0.191913	0.0978054	1.96219	0.0497399	0.600711
ENSG00000158106	173.99	-0.224125	0.114225	-1.96213	0.0497471	0.600711
ENSG00000088367	1547.96	-0.0943059	0.048064	-1.96209	0.0497519	0.600711
ENSG00000148229	1671.09	-0.12722	0.0648488	-1.96179	0.0497868	0.600711
ENSG00000135750	389.393	0.212305	0.108227	1.96166	0.0498024	0.600711
ENSG00000143816	166.944	0.214415	0.109329	1.96119	0.0498565	0.600853
ENSG00000100196	335.52	0.200214	0.102098	1.96099	0.0498798	0.600853
ENSG00000123342	6.3885	1.92355	0.981191	1.96043	0.0499461	0.600902
ENSG00000049759	1666.9	0.198041	0.101021	1.96039	0.0499498	0.600902
ENSG00000124615	320.851	-0.145828	0.0744062	-1.95989	0.0500085	0.600902
ENSG00000165915	699.605	0.114108	0.0582298	1.95962	0.0500406	0.600902
ENSG00000179604	850.223	-0.11013	0.0562054	-1.95942	0.0500634	0.600902
ENSG00000130649	35.9318	0.332903	0.169947	1.95886	0.0501295	0.600902
ENSG00000113163	616.546	0.134816	0.0688374	1.95848	0.0501742	0.600902
ENSG00000072210	919.712	-0.123314	0.0629681	-1.95835	0.050189	0.600902
ENSG00000275023	1147.09	-0.147855	0.0755119	-1.95804	0.0502251	0.600902
ENSG00000241923	11.8346	0.608099	0.310572	1.958	0.0502304	0.600902
ENSG00000172889	828.629	-0.127387	0.0650697	-1.9577	0.0502648	0.600902
ENSG00000139190	207.995	-0.189391	0.0967465	-1.9576	0.0502774	0.600902
ENSG00000171817	43.8259	0.367785	0.187903	1.95731	0.0503107	0.600908
ENSG00000142534	17978.6	0.174401	0.0891333	1.95663	0.0503907	0.601276
ENSG00000164920	105.185	-0.213598	0.109191	-1.95619	0.0504433	0.601276
ENSG00000115761	660.08	-0.13891	0.0710109	-1.95617	0.0504448	0.601276
ENSG00000183508	189.649	-0.223579	0.114309	-1.95592	0.0504749	0.601276
ENSG00000198034	37175.9	0.105938	0.0541701	1.95566	0.0505056	0.601276
ENSG00000141519	77.6723	-0.248165	0.126916	-1.95535	0.0505419	0.601317
ENSG00000070061	2489.36	-0.0863139	0.0441543	-1.95482	0.050604	0.601666
ENSG00000107249	215.827	0.326522	0.167094	1.95412	0.0506873	0.602214
ENSG00000136878	594.71	-0.148379	0.0759406	-1.95388	0.0507159	0.602214
ENSG00000203362	35.4975	0.497018	0.254483	1.95305	0.0508135	0.602983
ENSG00000235238	140.811	0.232434	0.119053	1.95236	0.0508955	0.603565
ENSG00000259431	101.963	-0.24333	0.12472	-1.951	0.0510565	0.605049
ENSG00000159140	4111.57	-0.110214	0.0564982	-1.95075	0.0510867	0.605049
ENSG00000165943	479.508	-0.142356	0.0730142	-1.9497	0.0512121	0.606033
ENSG00000234616	847.704	-0.157062	0.0805701	-1.94938	0.0512498	0.606033
ENSG00000074621	260.925	-0.235935	0.121041	-1.94922	0.0512691	0.606033
ENSG00000151690	230.937	-0.169904	0.0871851	-1.94877	0.0513231	0.606281
ENSG00000174579	876.833	0.173353	0.0889898	1.94801	0.0514138	0.606961
ENSG00000071537	1105.03	0.183817	0.0944138	1.94693	0.0515429	0.607637
ENSG00000047346	183.186	0.203754	0.104662	1.94679	0.0515601	0.607637
ENSG00000276180	8.11417	1.09497	0.562475	1.9467	0.0515705	0.607637
ENSG00000164066	247.706	0.196235	0.100841	1.94598	0.0516565	0.608099
ENSG00000146677	315.003	0.213475	0.109709	1.94582	0.0516761	0.608099
ENSG00000179409	874.138	-0.18284	0.0939895	-1.94532	0.0517364	0.608418
ENSG00000272696	16.0945	-0.605604	0.311414	-1.94469	0.0518122	0.608918
ENSG00000111860	358.271	0.26388	0.135713	1.94439	0.0518483	0.608952
ENSG00000122912	257.808	0.165028	0.0849229	1.94326	0.0519842	0.610156
ENSG00000151136	406.149	-0.167997	0.0864765	-1.94269	0.0520535	0.610572
ENSG00000170919	399.238	0.247384	0.127359	1.94242	0.0520862	0.610572
ENSG00000213104	24.9023	0.508316	0.261868	1.94111	0.0522447	0.612038
ENSG00000020577	466.549	0.217925	0.112292	1.94069	0.0522959	0.612173
ENSG00000171310	366.063	-0.143641	0.074024	-1.94047	0.052323	0.612173
ENSG00000290659	26.4264	0.447711	0.230818	1.93967	0.0524193	0.612443
ENSG00000272269	15.2684	0.773081	0.398591	1.93954	0.0524362	0.612443
ENSG00000106153	4974.17	0.140641	0.0725161	1.93945	0.0524464	0.612443
ENSG00000054793	1913.47	-0.134475	0.0693541	-1.93896	0.0525059	0.612747
ENSG00000188786	422.587	0.121857	0.062859	1.93857	0.0525532	0.612908
ENSG00000246090	12.7679	0.529892	0.273381	1.93829	0.0525875	0.612918
ENSG00000279673	13.5335	-0.603799	0.311624	-1.93759	0.0526731	0.61333
ENSG00000266094	244.568	-0.150941	0.077907	-1.93745	0.0526898	0.61333
ENSG00000241547	12.7282	-0.662202	0.342102	-1.93568	0.0529066	0.615463
ENSG00000100614	961.651	0.189141	0.097739	1.93517	0.0529699	0.615808
ENSG00000215241	26.0181	-0.417663	0.215877	-1.93473	0.0530236	0.616042
ENSG00000171223	1487.59	0.378054	0.1955	1.93379	0.0531395	0.61685
ENSG00000122257	2518.07	0.194525	0.100602	1.93362	0.0531605	0.61685
ENSG00000054277	11.5346	0.552173	0.285672	1.93289	0.0532498	0.617303
ENSG00000137054	623.431	-0.167909	0.0868758	-1.93275	0.0532669	0.617303
ENSG00000008513	422.227	-0.170846	0.0884499	-1.93156	0.0534136	0.618612
ENSG00000117322	14.4905	-0.485926	0.251655	-1.93092	0.0534929	0.61902
ENSG00000166441	11608	0.130057	0.0673616	1.93073	0.0535165	0.61902
ENSG00000113593	737.024	0.115459	0.0598354	1.9296	0.053656	0.620243
ENSG00000165238	1434.64	-0.209447	0.108565	-1.92923	0.0537028	0.620339
ENSG00000188130	728.315	-0.14695	0.0761892	-1.92875	0.0537615	0.620339
ENSG00000230629	778.372	0.189992	0.0985185	1.92849	0.0537936	0.620339
ENSG00000185414	803.028	-0.156574	0.0812056	-1.92812	0.0538399	0.620339
ENSG00000273344	151.049	-0.218288	0.113213	-1.92812	0.0538399	0.620339
ENSG00000230359	19.2685	-0.412986	0.214215	-1.9279	0.0538674	0.620339
ENSG00000129757	261.927	-0.220397	0.114419	-1.92623	0.0540754	0.621824
ENSG00000233254	26.4141	0.424244	0.220249	1.9262	0.0540793	0.621824
ENSG00000214046	282.308	-0.132857	0.0689791	-1.92605	0.0540982	0.621824
ENSG00000197183	579.884	-0.149297	0.077568	-1.92472	0.0542644	0.622877
ENSG00000137101	18.44	0.517393	0.268836	1.92457	0.0542831	0.622877
ENSG00000152804	120.571	-0.199427	0.103645	-1.92414	0.0543368	0.622877
ENSG00000255200	22.1488	0.4776	0.24826	1.92379	0.054381	0.622877
ENSG00000218418	99.1259	0.255743	0.132965	1.92339	0.0544307	0.622877
ENSG00000278922	67.1214	-0.307204	0.159741	-1.92314	0.0544626	0.622877
ENSG00000125753	938.84	0.162063	0.0842714	1.92311	0.0544668	0.622877
ENSG00000117280	255.258	-0.163059	0.0848079	-1.92269	0.0545194	0.622877
ENSG00000145817	729.24	0.168993	0.0879061	1.92242	0.0545524	0.622877
ENSG00000167476	8.49742	0.852259	0.44339	1.92214	0.0545879	0.622877
ENSG00000215861	57.2114	-0.297314	0.154684	-1.92208	0.0545962	0.622877
ENSG00000186376	399.986	0.178961	0.0931105	1.92202	0.0546028	0.622877
ENSG00000230468	11.0982	1.47619	0.768134	1.92179	0.0546318	0.622877
ENSG00000188158	44.7009	-0.374737	0.195077	-1.92097	0.054735	0.623379
ENSG00000197744	137.497	-0.218334	0.113662	-1.9209	0.0547438	0.623379
ENSG00000007171	104.052	-0.219102	0.114138	-1.91962	0.0549058	0.624835
ENSG00000179133	6.11242	-1.57891	0.822749	-1.91906	0.0549766	0.625252
ENSG00000189419	12.7473	-0.515241	0.268527	-1.91877	0.0550133	0.625282
ENSG00000173482	410.441	0.224362	0.116969	1.91814	0.0550938	0.625773
ENSG00000171988	1308.62	0.203122	0.105911	1.91785	0.0551303	0.625773
ENSG00000113368	3719.49	-0.140844	0.0734589	-1.91732	0.0551968	0.625773
ENSG00000226954	24.0433	-0.649536	0.338773	-1.91732	0.0551976	0.625773
ENSG00000144674	1479.76	0.225518	0.117645	1.91694	0.0552456	0.625773
ENSG00000120457	12.7755	-0.769317	0.401352	-1.91681	0.0552615	0.625773
ENSG00000132016	162.158	-0.289244	0.150973	-1.91587	0.055382	0.626528
ENSG00000106404	240.555	0.245935	0.128375	1.91575	0.0553965	0.626528
ENSG00000151748	609.09	0.159322	0.0832078	1.91475	0.0555243	0.626687
ENSG00000241975	10.1719	-0.700249	0.365737	-1.91462	0.0555404	0.626687
ENSG00000140563	75.7563	0.281112	0.146857	1.91419	0.0555961	0.626687
ENSG00000279662	14.1992	-0.712182	0.372084	-1.91404	0.0556155	0.626687
ENSG00000260884	11.9736	-0.74403	0.388726	-1.91402	0.055617	0.626687
ENSG00000260260	88.8756	-0.233094	0.121797	-1.9138	0.0556463	0.626687
ENSG00000227741	12.6679	0.591345	0.308995	1.91377	0.05565	0.626687
ENSG00000165813	526.064	0.206747	0.108056	1.91334	0.0557045	0.626915
ENSG00000167207	26.1506	-0.548882	0.287039	-1.91222	0.0558483	0.628148
ENSG00000107187	11.1972	0.828463	0.433376	1.91165	0.0559211	0.62858
ENSG00000181873	366.265	-0.159133	0.0832658	-1.91115	0.0559856	0.62892
ENSG00000119655	619.765	0.135331	0.0708374	1.91045	0.0560752	0.629162
ENSG00000145604	2773.67	-0.107064	0.0560612	-1.90978	0.056162	0.629162
ENSG00000277027	15.7657	0.749236	0.392329	1.90971	0.05617	0.629162
ENSG00000180867	131.676	0.223481	0.117029	1.90963	0.0561808	0.629162
ENSG00000125746	487.102	0.271206	0.142083	1.90878	0.05629	0.629162
ENSG00000062716	1346.21	0.118856	0.0622828	1.90832	0.0563497	0.629162
ENSG00000112210	332.5	0.143291	0.0750941	1.90815	0.0563719	0.629162
ENSG00000236008	11.3407	-0.544784	0.285518	-1.90805	0.0563841	0.629162
ENSG00000148843	1601.59	-0.179788	0.0942279	-1.90801	0.0563896	0.629162
ENSG00000182827	1181.55	0.256793	0.134612	1.90766	0.0564351	0.629162
ENSG00000215817	145.227	0.252875	0.132561	1.90762	0.0564407	0.629162
ENSG00000113300	1343.18	0.100629	0.0527526	1.90756	0.0564485	0.629162
ENSG00000231006	635.885	0.183668	0.0962861	1.90752	0.0564535	0.629162
ENSG00000185924	277.732	-0.182801	0.0959214	-1.90574	0.0566841	0.631347
ENSG00000188993	24.3728	0.532577	0.279535	1.90523	0.0567508	0.631706
ENSG00000112782	79.6085	-0.416393	0.218603	-1.9048	0.0568065	0.631942
ENSG00000142089	671.766	0.1503	0.0789309	1.9042	0.0568843	0.632268
ENSG00000035141	1401.89	-0.130259	0.0684272	-1.90362	0.0569602	0.632268
ENSG00000280385	146.796	0.264854	0.139136	1.90357	0.0569668	0.632268
ENSG00000135940	1642.52	0.184904	0.0971385	1.90351	0.0569738	0.632268
ENSG00000153989	1430.21	0.171193	0.0899801	1.90256	0.0570975	0.633257
ENSG00000281731	9.69824	-0.691215	0.363466	-1.90173	0.0572065	0.63392
ENSG00000205579	29.9427	0.419429	0.220569	1.90158	0.0572265	0.63392
ENSG00000132561	128.387	-0.213581	0.11235	-1.90103	0.0572983	0.634332
ENSG00000264207	34.1074	-0.362834	0.190892	-1.90072	0.0573381	0.634389
ENSG00000142657	3933.19	-0.0812644	0.0427705	-1.90001	0.0574318	0.634485
ENSG00000100218	10.5313	-0.587936	0.309471	-1.89981	0.0574578	0.634485
ENSG00000182606	1035.86	0.132096	0.0695312	1.8998	0.057459	0.634485
ENSG00000163877	430.803	0.134109	0.0706136	1.8992	0.0575388	0.634485
ENSG00000234072	172.962	-0.171635	0.0903742	-1.89915	0.0575442	0.634485
ENSG00000171124	15.1457	-1.27786	0.672952	-1.89889	0.057579	0.634485
ENSG00000100276	105.791	0.386411	0.203501	1.89881	0.0575891	0.634485
ENSG00000204652	519.984	0.217882	0.114771	1.89842	0.0576412	0.634677
ENSG00000169126	160.238	-0.182419	0.0961303	-1.89763	0.0577455	0.634909
ENSG00000169813	7252.58	-0.118515	0.0624628	-1.89738	0.0577783	0.634909
ENSG00000085563	536.139	0.253293	0.133508	1.89721	0.0578004	0.634909
ENSG00000127463	1137.69	-0.131795	0.0694682	-1.8972	0.0578009	0.634909
ENSG00000114790	304.388	-0.150553	0.0793832	-1.89654	0.0578888	0.635287
ENSG00000113319	108.269	0.243557	0.128458	1.896	0.05796	0.635287
ENSG00000143379	735.657	-0.105086	0.0554331	-1.89573	0.0579955	0.635287
ENSG00000280107	12.06	-0.622062	0.328156	-1.89563	0.0580087	0.635287
ENSG00000137877	13.2001	-0.563446	0.297234	-1.89563	0.0580087	0.635287
ENSG00000101417	147.541	-0.203732	0.107499	-1.8952	0.0580653	0.635527
ENSG00000151422	447.436	0.165385	0.0872997	1.89446	0.0581646	0.635877
ENSG00000104738	6330.21	-0.0985843	0.0520539	-1.89389	0.0582397	0.635877
ENSG00000154065	51.1595	0.353307	0.186568	1.89372	0.0582625	0.635877
ENSG00000263001	3998.74	-0.0760673	0.0401734	-1.89348	0.0582946	0.635877
ENSG00000163961	422.201	-0.150919	0.0797048	-1.89347	0.0582954	0.635877
ENSG00000156671	949.092	0.185407	0.097923	1.89339	0.0583055	0.635877
ENSG00000286149	29.9684	0.505283	0.266906	1.89311	0.0583427	0.635904
ENSG00000131759	289.487	-0.17543	0.0926971	-1.89251	0.058423	0.636401
ENSG00000075213	62.1709	-0.301783	0.159514	-1.89189	0.0585053	0.636574
ENSG00000070778	214.546	0.238172	0.125892	1.89187	0.0585083	0.636574
ENSG00000168924	1176.94	-0.146289	0.0773416	-1.89146	0.0585626	0.636786
ENSG00000205302	1671.02	0.14344	0.0758604	1.89084	0.0586462	0.637295
ENSG00000244462	2128	-0.157093	0.0831178	-1.89	0.0587579	0.637295
ENSG00000231233	6.16296	-1.06415	0.56307	-1.8899	0.0587707	0.637295
ENSG00000204406	267.622	0.180712	0.0956226	1.88984	0.058779	0.637295
ENSG00000173065	376.35	-0.145842	0.0771744	-1.88977	0.0587887	0.637295
ENSG00000179104	141.108	-0.166441	0.0880852	-1.88955	0.0588181	0.637295
ENSG00000127824	44.8937	-0.476545	0.25229	-1.88888	0.0589081	0.637544
ENSG00000165474	184.118	-0.158627	0.0839802	-1.88886	0.0589107	0.637544
ENSG00000260000	54.6238	0.274782	0.145567	1.88767	0.0590708	0.638146
ENSG00000186300	225.063	0.248108	0.131449	1.88748	0.0590954	0.638146
ENSG00000131015	172.267	0.285944	0.151504	1.88737	0.0591107	0.638146
ENSG00000139629	375.44	-0.164709	0.0872838	-1.88705	0.0591533	0.638146
ENSG00000260693	10.7071	0.703013	0.37256	1.88698	0.0591632	0.638146
ENSG00000070886	23.2416	0.404586	0.21442	1.88689	0.0591753	0.638146
ENSG00000053900	301.734	-0.140393	0.0744149	-1.88663	0.0592107	0.638152
ENSG00000248583	31.9617	0.467759	0.248061	1.88566	0.0593409	0.638492
ENSG00000291171	207.38	0.190955	0.101275	1.88552	0.0593601	0.638492
ENSG00000213553	1113.61	0.137084	0.0727084	1.8854	0.0593765	0.638492
ENSG00000130695	1049.08	-0.095604	0.0507225	-1.88484	0.059451	0.638492
ENSG00000108604	1994.64	-0.100384	0.0532614	-1.88475	0.0594635	0.638492
ENSG00000011243	1011.09	0.143065	0.0759118	1.88462	0.059481	0.638492
ENSG00000160867	173.507	-0.196611	0.104331	-1.88449	0.0594985	0.638492
ENSG00000197157	4347.51	0.128518	0.0682102	1.88415	0.0595448	0.638492
ENSG00000149541	1024.65	0.105546	0.0560263	1.88386	0.0595844	0.638492
ENSG00000143494	81.1938	-0.232828	0.123624	-1.88335	0.0596526	0.638492
ENSG00000160633	3131.58	-0.140549	0.0746275	-1.88335	0.0596536	0.638492
ENSG00000108958	157.406	0.170466	0.090524	1.88311	0.059686	0.638492
ENSG00000077585	261.787	0.173819	0.0923265	1.88265	0.0597473	0.638492
ENSG00000213757	70.1718	0.282161	0.149874	1.88265	0.059748	0.638492
ENSG00000188827	578.925	-0.118867	0.0631459	-1.88241	0.0597799	0.638492
ENSG00000111530	4441.57	-0.1079	0.0573251	-1.88225	0.0598022	0.638492
ENSG00000183696	926.457	0.291635	0.154986	1.88168	0.0598793	0.638492
ENSG00000245685	17.8406	-0.531075	0.282283	-1.88136	0.059923	0.638492
ENSG00000071082	10266	0.179193	0.095252	1.88125	0.0599382	0.638492
ENSG00000104903	111.461	-0.230158	0.122344	-1.88124	0.0599392	0.638492
ENSG00000196511	35.299	0.360281	0.191669	1.87971	0.0601477	0.639901
ENSG00000176261	266.741	0.16686	0.0887801	1.87948	0.0601795	0.639901
ENSG00000166359	23.7392	-0.406038	0.216053	-1.87934	0.0601982	0.639901
ENSG00000158683	11.5195	0.54896	0.292136	1.87912	0.0602277	0.639901
ENSG00000179148	25.8247	-0.713787	0.379878	-1.87899	0.0602461	0.639901
ENSG00000142634	1269.11	-0.154162	0.082064	-1.87855	0.0603053	0.640158
ENSG00000289428	12.5441	-0.571202	0.304138	-1.8781	0.0603674	0.640201
ENSG00000184058	613.61	-0.225425	0.120034	-1.87801	0.0603792	0.640201
ENSG00000267313	82.6939	0.233789	0.124523	1.87748	0.0604522	0.640604
ENSG00000214018	20.1986	0.443304	0.236185	1.87694	0.0605267	0.64076
ENSG00000228232	621.796	0.150695	0.0802962	1.87674	0.0605537	0.64076
ENSG00000198695	10279.6	0.155761	0.0830245	1.87609	0.0606428	0.64076
ENSG00000291189	24.3604	-0.432034	0.230286	-1.87607	0.0606451	0.64076
ENSG00000159110	56.6964	-0.345801	0.184339	-1.87589	0.0606699	0.64076
ENSG00000103978	314.174	0.145375	0.0774986	1.87584	0.0606767	0.64076
ENSG00000153233	13.9956	-1.32791	0.708214	-1.87502	0.0607901	0.641588
ENSG00000182307	1367.93	-0.132137	0.0704979	-1.87435	0.0608827	0.641613
ENSG00000230979	396.483	0.208167	0.111064	1.87429	0.06089	0.641613
ENSG00000187550	24.7132	0.683449	0.364716	1.87392	0.0609412	0.641613
ENSG00000100206	12.6021	-0.553603	0.295425	-1.87392	0.0609415	0.641613
ENSG00000166866	11.197	0.63859	0.340812	1.87373	0.0609676	0.641613
ENSG00000198938	92190.2	0.155397	0.0830137	1.87194	0.0612148	0.642306
ENSG00000115307	1452.63	0.119567	0.0638855	1.87158	0.0612652	0.642306
ENSG00000100628	8.92565	-1.94403	1.03871	-1.87157	0.0612661	0.642306
ENSG00000119801	944.3	0.189859	0.101447	1.87152	0.0612733	0.642306
ENSG00000286162	21.2847	0.380134	0.203142	1.87128	0.061307	0.642306
ENSG00000198755	9875.04	0.108917	0.0582195	1.87079	0.061374	0.642306
ENSG00000142867	273.57	0.184818	0.0988181	1.87029	0.0614441	0.642306
ENSG00000204186	1171.79	0.211476	0.113088	1.87001	0.061482	0.642306
ENSG00000139567	174.754	-0.214279	0.114589	-1.86998	0.0614871	0.642306
ENSG00000094631	942.989	-0.111416	0.0595818	-1.86996	0.0614891	0.642306
ENSG00000083799	693.896	0.134963	0.0721768	1.8699	0.0614976	0.642306
ENSG00000126267	1705.95	0.172711	0.0923669	1.86984	0.0615064	0.642306
ENSG00000214029	314.68	-0.209311	0.111944	-1.86979	0.0615127	0.642306
ENSG00000248367	42.3084	-0.333007	0.178106	-1.86971	0.0615242	0.642306
ENSG00000096433	1515.41	-0.149888	0.0802026	-1.86886	0.0616419	0.642821
ENSG00000198744	684.283	0.22486	0.12032	1.86885	0.0616437	0.642821
ENSG00000125531	15.9244	-0.868573	0.46541	-1.86625	0.0620062	0.645909
ENSG00000095139	3446.68	0.129822	0.0695639	1.86622	0.0620103	0.645909
ENSG00000147408	67.0538	0.288144	0.154447	1.86565	0.0620899	0.64637
ENSG00000203814	13.2629	0.530717	0.284561	1.86504	0.0621764	0.646882
ENSG00000134762	882.287	0.112036	0.0600813	1.86474	0.0622175	0.646882
ENSG00000272092	14.9514	0.527621	0.282975	1.86455	0.062245	0.646882
ENSG00000214199	115.014	0.274372	0.147223	1.86365	0.0623713	0.647511
ENSG00000173786	1865.79	-0.12107	0.0649856	-1.86302	0.0624593	0.647511
ENSG00000010818	820.793	0.194548	0.104429	1.86298	0.0624653	0.647511
ENSG00000182195	443.196	-0.175328	0.0941269	-1.86268	0.0625079	0.647511
ENSG00000197822	528.4	0.176593	0.0948062	1.86267	0.0625084	0.647511
ENSG00000188215	175.833	0.242391	0.130135	1.86261	0.0625176	0.647511
ENSG00000223361	40.164	0.404366	0.217186	1.86185	0.0626248	0.647527
ENSG00000117148	5.58269	-0.748281	0.401912	-1.8618	0.0626307	0.647527
ENSG00000207547	12.2553	0.536138	0.287994	1.86163	0.0626555	0.647527
ENSG00000136718	893.946	-0.173073	0.0929805	-1.86139	0.0626893	0.647527
ENSG00000241458	29.0754	0.392642	0.210946	1.86134	0.0626958	0.647527
ENSG00000059573	2863.4	-0.0778922	0.0418604	-1.86076	0.0627777	0.648007
ENSG00000167550	84.1116	0.352109	0.189281	1.86025	0.0628503	0.648253
ENSG00000228528	16.2642	0.485813	0.26118	1.86007	0.0628752	0.648253
ENSG00000227376	8.52987	-0.728976	0.391955	-1.85984	0.0629076	0.648253
ENSG00000065675	99.2243	-0.219728	0.118174	-1.85935	0.0629771	0.648411
ENSG00000184515	7.15188	1.59644	0.858776	1.85897	0.0630308	0.648411
ENSG00000168779	183.628	0.18283	0.0983544	1.85889	0.0630434	0.648411
ENSG00000185504	923.169	-0.182072	0.0979634	-1.85858	0.0630872	0.648411
ENSG00000254369	23.2233	-0.385106	0.207233	-1.85833	0.0631223	0.648411
ENSG00000062822	1437.49	-0.129773	0.0698368	-1.85824	0.0631353	0.648411
ENSG00000204588	50.6016	-0.300837	0.161946	-1.85764	0.0632198	0.648725
ENSG00000067704	2648.8	-0.0930034	0.0500685	-1.85752	0.0632367	0.648725
ENSG00000224431	8.89747	0.802479	0.432106	1.85714	0.0632919	0.648928
ENSG00000275549	15.6982	-0.609952	0.328594	-1.85625	0.0634178	0.649856
ENSG00000198914	574.5	-0.137273	0.0739725	-1.85573	0.063492	0.650201
ENSG00000230897	73.3589	0.25272	0.136199	1.85552	0.0635225	0.650201
ENSG00000141428	156.63	0.203434	0.10967	1.85496	0.063602	0.65051
ENSG00000239653	17.2687	0.518649	0.279639	1.85471	0.0636376	0.65051
ENSG00000184937	188.029	-0.188594	0.101692	-1.85456	0.0636592	0.65051
ENSG00000257698	131.893	0.232935	0.125682	1.85337	0.06383	0.651465
ENSG00000147003	8.20086	0.883576	0.476825	1.85304	0.0638766	0.651465
ENSG00000110048	1839.79	0.128076	0.0691283	1.85273	0.0639216	0.651465
ENSG00000154767	675.516	0.181854	0.0981571	1.85269	0.063927	0.651465
ENSG00000132646	4999.68	0.141642	0.0764624	1.85244	0.0639626	0.651465
ENSG00000137460	92.622	0.244862	0.132193	1.8523	0.0639824	0.651465
ENSG00000273716	51.341	0.289268	0.156178	1.85217	0.0640016	0.651465
ENSG00000198918	11257.3	0.158124	0.0853965	1.85165	0.0640761	0.651861
ENSG00000142227	425.143	0.200277	0.108197	1.85104	0.0641645	0.652398
ENSG00000167619	38.4809	-0.387724	0.209732	-1.84867	0.0645059	0.654808
ENSG00000286760	34.6143	0.376921	0.203913	1.84844	0.0645385	0.654808
ENSG00000100906	623.943	0.180202	0.097498	1.84826	0.0645641	0.654808
ENSG00000135924	675.048	0.134254	0.0726523	1.84789	0.0646177	0.654808
ENSG00000186212	18.8893	-0.458061	0.247938	-1.84748	0.0646775	0.654808
ENSG00000129566	270.932	-0.16977	0.0919112	-1.84711	0.0647308	0.654808
ENSG00000100403	1967.03	-0.13486	0.0730133	-1.84706	0.064739	0.654808
ENSG00000260053	25.737	-0.384249	0.208048	-1.84692	0.0647584	0.654808
ENSG00000233588	10.8635	-0.551141	0.298432	-1.84679	0.0647776	0.654808
ENSG00000182871	1517.4	-0.151947	0.0822787	-1.84673	0.0647856	0.654808
ENSG00000227081	476.291	0.198627	0.107584	1.84625	0.0648561	0.654808
ENSG00000137100	636.135	0.1067	0.0578003	1.846	0.0648916	0.654808
ENSG00000124357	525.577	0.139655	0.075659	1.84585	0.0649144	0.654808
ENSG00000127080	246.093	-0.154776	0.0838601	-1.84565	0.0649432	0.654808
ENSG00000155506	5467.76	-0.127864	0.0692921	-1.8453	0.0649945	0.654808
ENSG00000184831	1250.86	0.115397	0.0625479	1.84493	0.0650471	0.654808
ENSG00000291110	62.8312	-0.237437	0.128724	-1.84454	0.065104	0.654808
ENSG00000187091	37.2501	-0.335897	0.182124	-1.84433	0.0651349	0.654808
ENSG00000232040	175.747	0.219516	0.119025	1.84428	0.0651423	0.654808
ENSG00000088305	864.974	-0.146814	0.0796125	-1.84411	0.0651673	0.654808
ENSG00000132382	1426.2	-0.222545	0.120684	-1.84403	0.065178	0.654808
ENSG00000226953	10.7607	0.685608	0.371826	1.8439	0.065198	0.654808
ENSG00000112137	21.4847	-0.446908	0.242394	-1.84372	0.0652235	0.654808
ENSG00000149260	194.127	-0.168738	0.0915455	-1.84322	0.0652973	0.654958
ENSG00000130147	775.604	0.117737	0.0638788	1.84313	0.06531	0.654958
ENSG00000244921	71.6452	0.397763	0.215862	1.84268	0.0653762	0.655264
ENSG00000132481	289.855	-0.157663	0.0855885	-1.84211	0.0654595	0.65546
ENSG00000100439	316.164	0.174782	0.0948841	1.84205	0.0654673	0.65546
ENSG00000162032	12.383	-0.61903	0.336191	-1.8413	0.0655769	0.655946
ENSG00000250917	10.029	-0.856403	0.465153	-1.84112	0.0656039	0.655946
ENSG00000112149	345.815	-0.182596	0.0991978	-1.84073	0.0656618	0.655946
ENSG00000286267	28.8294	0.490337	0.266394	1.84065	0.0656733	0.655946
ENSG00000136379	292.2	-0.166083	0.0902485	-1.84029	0.0657262	0.655946
ENSG00000006432	407.954	0.177469	0.0964397	1.84021	0.0657371	0.655946
ENSG00000177054	699.69	0.109442	0.0594788	1.84001	0.0657664	0.655946
ENSG00000008083	935.516	-0.10036	0.0545654	-1.83926	0.0658767	0.65608
ENSG00000220472	139.28	0.218414	0.118767	1.83902	0.0659129	0.65608
ENSG00000106785	311.12	-0.155971	0.0848209	-1.83883	0.0659398	0.65608
ENSG00000164002	133.86	0.274341	0.149205	1.83868	0.0659626	0.65608
ENSG00000196428	661.57	0.197936	0.107672	1.83833	0.0660141	0.65608
ENSG00000138758	2363.8	-0.087454	0.0475817	-1.83797	0.0660662	0.65608
ENSG00000272667	57.1664	-0.292575	0.159203	-1.83775	0.0660992	0.65608
ENSG00000243477	120.751	-0.231541	0.126009	-1.8375	0.0661363	0.65608
ENSG00000138399	327.847	-0.145666	0.0792756	-1.83746	0.0661421	0.65608
ENSG00000151725	1898.95	0.122648	0.0667558	1.83726	0.0661716	0.65608
ENSG00000127022	16490.9	0.162942	0.088688	1.83724	0.0661738	0.65608
ENSG00000175564	12.4376	0.619436	0.337394	1.83594	0.0663661	0.656403
ENSG00000104081	432.526	-0.232284	0.126524	-1.83588	0.0663754	0.656403
ENSG00000141526	97.4876	-0.286669	0.156151	-1.83585	0.0663797	0.656403
ENSG00000188833	49.6294	-0.71898	0.391658	-1.83573	0.0663969	0.656403
ENSG00000213058	390.985	0.17559	0.0956561	1.83564	0.0664111	0.656403
ENSG00000255182	19.3031	-0.572098	0.311673	-1.83557	0.0664213	0.656403
ENSG00000188010	152.79	0.182274	0.0993403	1.83485	0.0665283	0.657106
ENSG00000126749	91.7763	-0.211085	0.115065	-1.83448	0.0665828	0.657147
ENSG00000289444	158.627	0.227212	0.123879	1.83414	0.0666331	0.657147
ENSG00000113384	1881.8	0.126605	0.0690337	1.83395	0.0666607	0.657147
ENSG00000270127	22.9486	0.407479	0.222227	1.83362	0.0667104	0.657147
ENSG00000245614	45.7145	0.340101	0.185492	1.8335	0.0667278	0.657147
ENSG00000100575	459.442	0.184522	0.10067	1.83295	0.0668103	0.657147
ENSG00000076321	256.727	0.167066	0.0911487	1.83289	0.0668184	0.657147
ENSG00000033100	836.333	0.193121	0.105364	1.83289	0.0668193	0.657147
ENSG00000171914	220.19	-0.185199	0.10107	-1.83238	0.0668947	0.65753
ENSG00000130779	1159.92	0.139785	0.0762961	1.83214	0.0669301	0.65753
ENSG00000254093	97.6107	-0.245177	0.133878	-1.83134	0.0670495	0.658336
ENSG00000131143	3564.56	0.1058	0.057779	1.83111	0.067084	0.658336
ENSG00000108829	3455.77	0.151284	0.0826389	1.83066	0.0671512	0.658643
ENSG00000197461	384.735	-0.135496	0.0740436	-1.82995	0.067258	0.659337
ENSG00000069998	765.882	-0.137762	0.0752958	-1.82961	0.0673081	0.659361
ENSG00000236060	82.7027	0.282707	0.154534	1.82941	0.0673379	0.659361
ENSG00000126353	11.6023	0.841215	0.45988	1.82921	0.0673684	0.659361
ENSG00000276293	1673.47	-0.10698	0.0584983	-1.82877	0.0674347	0.659658
ENSG00000136205	509.277	-0.133564	0.0730545	-1.82829	0.0675068	0.66001
ENSG00000198719	338.407	-0.194805	0.106571	-1.82793	0.0675597	0.660175
ENSG00000178184	469.073	0.180361	0.0986906	1.82754	0.0676185	0.660398
ENSG00000152242	470.644	0.175111	0.0958314	1.82728	0.0676571	0.660416
ENSG00000133627	196.65	-0.146414	0.0801367	-1.82705	0.0676925	0.660416
ENSG00000171863	13945.8	0.094693	0.0518568	1.82605	0.067843	0.661533
ENSG00000145491	14.1602	-0.528662	0.289678	-1.825	0.0680013	0.662353
ENSG00000273679	12.4017	-0.748939	0.410423	-1.8248	0.0680319	0.662353
ENSG00000167925	193.7	-0.207897	0.113946	-1.82453	0.0680725	0.662353
ENSG00000287600	15.0728	0.545621	0.299054	1.82449	0.0680778	0.662353
ENSG00000099840	23.6753	-0.438564	0.240411	-1.82423	0.0681171	0.662353
ENSG00000274080	13.0877	-0.831215	0.455697	-1.82405	0.068144	0.662353
ENSG00000179023	63.0047	0.419626	0.230193	1.82293	0.068314	0.663462
ENSG00000120158	397.23	-0.124437	0.068272	-1.82267	0.0683532	0.663462
ENSG00000188153	761.415	0.182584	0.100179	1.82258	0.0683671	0.663462
ENSG00000156463	108.087	0.594013	0.326044	1.82188	0.0684733	0.663462
ENSG00000160948	776.484	0.095306	0.052323	1.8215	0.0685316	0.663462
ENSG00000138792	146.756	-0.16808	0.0922826	-1.82136	0.0685524	0.663462
ENSG00000175054	491.393	-0.104161	0.0571892	-1.82134	0.0685553	0.663462
ENSG00000150977	198.075	-0.162451	0.0891997	-1.8212	0.0685762	0.663462
ENSG00000105341	754.744	0.103087	0.0566055	1.82115	0.068584	0.663462
ENSG00000239900	134.853	-0.161858	0.088932	-1.82002	0.0687561	0.664538
ENSG00000114737	51.84	-0.309486	0.170065	-1.81981	0.0687881	0.664538
ENSG00000177453	17.633	0.508108	0.279226	1.8197	0.0688041	0.664538
ENSG00000100029	2285.79	-0.158489	0.0871136	-1.81934	0.0688599	0.664727
ENSG00000130921	435.488	0.113028	0.0621499	1.81863	0.0689677	0.665417
ENSG00000149633	5.54531	1.77193	0.974546	1.81821	0.0690321	0.665687
ENSG00000232119	954.952	0.138492	0.0761851	1.81783	0.0690901	0.665896
ENSG00000125734	729.716	0.113497	0.0624724	1.81676	0.0692543	0.667128
ENSG00000167034	193.206	-0.191414	0.105383	-1.81637	0.0693131	0.667136
ENSG00000214975	521.693	0.187917	0.103499	1.81564	0.0694251	0.667136
ENSG00000150244	7.6953	-1.41107	0.777236	-1.81549	0.0694479	0.667136
ENSG00000261578	37.7573	0.411523	0.226691	1.81535	0.0694704	0.667136
ENSG00000268364	14.4249	0.496813	0.273783	1.81462	0.0695816	0.667136
ENSG00000111775	1096.53	0.157539	0.0868166	1.81462	0.0695826	0.667136
ENSG00000233406	90.0944	0.260733	0.1437	1.81443	0.0696122	0.667136
ENSG00000151617	62.1398	-0.281146	0.154983	-1.81404	0.0696718	0.667136
ENSG00000257176	13.1152	-0.450715	0.248474	-1.81393	0.0696888	0.667136
ENSG00000159761	9.72411	-0.599843	0.330698	-1.81387	0.0696978	0.667136
ENSG00000101544	1688.66	0.145041	0.0799651	1.8138	0.0697081	0.667136
ENSG00000291200	27.6506	0.394394	0.217465	1.8136	0.0697399	0.667136
ENSG00000149499	442.216	-0.130397	0.0719062	-1.81343	0.0697652	0.667136
ENSG00000169228	104.31	-0.245501	0.13538	-1.81342	0.0697674	0.667136
ENSG00000166033	684.915	-0.11744	0.064776	-1.81301	0.0698295	0.667136
ENSG00000213799	303.561	-0.182768	0.100823	-1.81276	0.0698696	0.667136
ENSG00000100479	229.594	-0.142499	0.0786104	-1.81273	0.0698741	0.667136
ENSG00000226243	34.9825	0.413016	0.22789	1.81234	0.0699333	0.667353
ENSG00000196562	2299.88	0.0939328	0.0518436	1.81185	0.0700092	0.667659
ENSG00000234373	28.2123	-0.38569	0.21296	-1.81109	0.0701264	0.667659
ENSG00000157020	1428.26	0.145248	0.0802047	1.81097	0.0701456	0.667659
ENSG00000136270	1055.65	-0.140615	0.0776509	-1.81086	0.0701626	0.667659
ENSG00000158104	10.0981	-0.616831	0.340646	-1.81077	0.0701762	0.667659
ENSG00000183172	376.887	0.15033	0.0830329	1.81049	0.0702206	0.667659
ENSG00000055211	594.997	0.15355	0.0848399	1.80988	0.0703147	0.667659
ENSG00000259212	10.7616	-0.637699	0.352352	-1.80984	0.0703213	0.667659
ENSG00000134419	2894.54	0.159813	0.0883061	1.80976	0.070333	0.667659
ENSG00000233913	168.696	0.220751	0.121998	1.80946	0.0703796	0.667659
ENSG00000143178	67.89	0.346101	0.191291	1.80929	0.0704067	0.667659
ENSG00000189079	1197.19	-0.103955	0.0574646	-1.80903	0.0704468	0.667659
ENSG00000177542	447.223	-0.136977	0.0757207	-1.80897	0.0704552	0.667659
ENSG00000135587	195.15	-0.160621	0.0888196	-1.8084	0.0705441	0.667659
ENSG00000178035	42.5064	-0.35589	0.196827	-1.80814	0.0705854	0.667659
ENSG00000253293	73.7488	-0.298566	0.165141	-1.80794	0.0706158	0.667659
ENSG00000265702	7.1929	1.0905	0.603262	1.80768	0.0706565	0.667659
ENSG00000197044	193.775	0.212847	0.117754	1.80755	0.0706759	0.667659
ENSG00000251666	9.99406	-0.599801	0.331899	-1.80718	0.070734	0.667659
ENSG00000196535	981.868	-0.1122	0.0620895	-1.80707	0.0707521	0.667659
ENSG00000116096	267.354	-0.15158	0.0838817	-1.80706	0.0707522	0.667659
ENSG00000086544	372.7	0.154349	0.0854187	1.80697	0.0707671	0.667659
ENSG00000265479	40.296	-0.296886	0.164345	-1.80648	0.070843	0.667702
ENSG00000149548	173.251	-0.16016	0.0886663	-1.80633	0.0708672	0.667702
ENSG00000253187	78.1492	-0.26696	0.147815	-1.80604	0.0709122	0.667702
ENSG00000188825	71.2345	-0.247658	0.13713	-1.80601	0.0709174	0.667702
ENSG00000072501	10301.1	-0.0626454	0.0346927	-1.80573	0.0709613	0.667772
ENSG00000169567	3807.2	0.109142	0.0604683	1.80494	0.0710839	0.668583
ENSG00000143995	167.253	-0.156988	0.0869938	-1.80459	0.0711392	0.668759
ENSG00000266916	12.2256	0.602739	0.334062	1.80427	0.0711886	0.668881
ENSG00000122778	536.135	-0.143602	0.0796056	-1.80392	0.0712436	0.669055
ENSG00000109576	207.3	-0.143091	0.0793464	-1.80337	0.0713302	0.669356
ENSG00000258072	27.1675	-0.380953	0.211267	-1.80318	0.0713601	0.669356
ENSG00000100092	134.208	-0.213987	0.118689	-1.80292	0.0714009	0.669356
ENSG00000072041	694.295	-0.174033	0.0965354	-1.80279	0.0714218	0.669356
ENSG00000189308	451.73	0.127814	0.0709202	1.80222	0.071511	0.669624
ENSG00000167461	491.661	-0.155488	0.0862796	-1.80214	0.0715236	0.669624
ENSG00000137720	114.415	-0.194052	0.107757	-1.80082	0.0717305	0.670442
ENSG00000067167	2635.32	0.248993	0.138278	1.80066	0.0717559	0.670442
ENSG00000288060	19.8739	-0.399272	0.221794	-1.8002	0.0718294	0.670442
ENSG00000064763	806.399	-0.109261	0.0606948	-1.80017	0.071834	0.670442
ENSG00000137474	74.9391	0.252097	0.140044	1.80012	0.0718409	0.670442
ENSG00000102921	628.93	0.101686	0.0565081	1.79949	0.0719416	0.670442
ENSG00000172201	1657.43	0.257621	0.143164	1.79948	0.0719433	0.670442
ENSG00000104611	337.765	-0.198038	0.110062	-1.79933	0.0719668	0.670442
ENSG00000271601	333.326	-0.119197	0.0662469	-1.79928	0.0719739	0.670442
ENSG00000229931	76.8158	0.330603	0.183743	1.79926	0.0719768	0.670442
ENSG00000141522	4339.95	-0.113678	0.063203	-1.79862	0.0720787	0.67073
ENSG00000130813	13.7813	0.710076	0.394792	1.79861	0.0720809	0.67073
ENSG00000257591	11.9933	0.549264	0.305439	1.79828	0.0721328	0.670813
ENSG00000171858	3622.11	0.150662	0.0837978	1.79793	0.0721883	0.670813
ENSG00000124370	83.7022	0.213578	0.118796	1.79786	0.0721997	0.670813
ENSG00000002834	1868.46	-0.0918048	0.0510775	-1.79736	0.0722781	0.671201
ENSG00000145780	622.52	0.270115	0.150406	1.79591	0.072509	0.673004
ENSG00000005187	38.1136	-0.326444	0.181839	-1.79524	0.0726161	0.673029
ENSG00000186174	553.444	-0.16581	0.0923618	-1.79522	0.0726179	0.673029
ENSG00000164815	468.595	-0.149845	0.08347	-1.7952	0.0726219	0.673029
ENSG00000125871	883.364	0.153263	0.0854069	1.7945	0.0727331	0.673175
ENSG00000107968	136.607	-0.181977	0.101412	-1.79443	0.072745	0.673175
ENSG00000196357	42.6317	-0.295422	0.164642	-1.79432	0.0727614	0.673175
ENSG00000114933	436.021	0.245478	0.136837	1.79395	0.0728207	0.673175
ENSG00000159921	565.338	0.12204	0.0680302	1.7939	0.0728285	0.673175
ENSG00000127184	2863.61	0.160195	0.0893142	1.79361	0.0728749	0.673175
ENSG00000224812	8.56256	0.688405	0.383876	1.7933	0.0729248	0.673175
ENSG00000271614	15.1233	-0.513967	0.286687	-1.79278	0.0730078	0.673175
ENSG00000174791	26.4451	-0.397548	0.221749	-1.79278	0.0730083	0.673175
ENSG00000128849	406.274	-0.195379	0.108988	-1.79267	0.0730265	0.673175
ENSG00000174437	5122.76	0.119131	0.0664581	1.79257	0.0730418	0.673175
ENSG00000185250	33.3981	-0.318454	0.177708	-1.79201	0.0731317	0.673596
ENSG00000125352	300.425	0.131808	0.0735607	1.79183	0.073161	0.673596
ENSG00000267260	81.4511	-0.221349	0.123581	-1.79113	0.0732732	0.673973
ENSG00000130255	10797.5	0.12829	0.0716332	1.79093	0.0733048	0.673973
ENSG00000065183	841.124	-0.150555	0.0840711	-1.79081	0.0733242	0.673973
ENSG00000135164	933.396	0.13286	0.0741964	1.79065	0.073349	0.673973
ENSG00000219932	30.2046	0.360966	0.201646	1.7901	0.0734381	0.67429
ENSG00000245711	11.2939	-0.582092	0.325195	-1.78998	0.0734572	0.67429
ENSG00000248587	201.507	0.296062	0.165486	1.78905	0.0736071	0.675328
ENSG00000181625	129.586	-0.182878	0.102235	-1.78881	0.073645	0.675338
ENSG00000248527	15343.7	0.134128	0.0749998	1.78838	0.0737149	0.67549
[truncated: 16,323 more rows]

## Sheet: ZEBOV48hrvsMOCK48hr
ID	baseMean	log2FoldChange	lfcSE	stat	pvalue	padj
ENSG00000133124	16940.3	-6.14525	0.143193	-42.9159	0	0
ENSG00000141756	2702.28	-2.09265	0.0572565	-36.5487	1.86723e-292	1.71057e-288
ENSG00000099194	12138.3	-2.2015	0.0611764	-35.9862	1.37707e-283	8.41022e-280
ENSG00000288758	275.575	6.62992	0.19522	33.9612	8.33082e-253	3.81593e-249
ENSG00000164683	1042.48	-2.23465	0.0658719	-33.9242	2.93209e-252	1.07444e-248
ENSG00000085563	536.139	4.0734	0.121085	33.6408	4.25165e-248	1.29831e-244
ENSG00000147180	8596.59	-4.20885	0.129784	-32.4298	1.04511e-230	2.73551e-227
ENSG00000126016	4334.62	-3.50383	0.111812	-31.3369	1.46946e-215	3.36544e-212
ENSG00000157514	2617.71	-3.72018	0.120302	-30.9237	5.73378e-210	1.16727e-206
ENSG00000076706	1140.6	1.78868	0.0588655	30.3859	8.44526e-203	1.54734e-199
ENSG00000237417	276.583	5.59673	0.184829	30.2806	2.06162e-201	3.43392e-198
ENSG00000115461	702.723	-5.45002	0.186032	-29.2961	1.1634e-188	1.77632e-185
ENSG00000140941	1350.22	1.39188	0.0485746	28.6545	1.40878e-180	1.98551e-177
ENSG00000160282	120.992	5.60038	0.197247	28.3927	2.48952e-177	3.25807e-174
ENSG00000100600	866.516	1.63773	0.0579297	28.271	7.85693e-176	9.59698e-173
ENSG00000141458	987.877	2.00699	0.0711983	28.1887	8.04974e-175	9.21796e-172
ENSG00000165507	9433.35	-2.13737	0.0761319	-28.0745	2.00739e-173	2.16349e-170
ENSG00000197903	703.065	2.69095	0.0964086	27.9119	1.91134e-171	1.94553e-168
ENSG00000196743	577.153	-1.7022	0.0613257	-27.7567	1.44505e-169	1.39349e-166
ENSG00000289688	114.046	6.2402	0.22666	27.5311	7.45999e-167	6.83409e-164
ENSG00000262655	1061.41	-1.78288	0.0650034	-27.4274	1.29188e-165	1.12713e-162
ENSG00000178802	1070.01	-1.23402	0.0453698	-27.1992	6.63811e-163	5.52834e-160
ENSG00000100867	423.908	3.20085	0.11785	27.1605	1.90485e-162	1.51742e-159
ENSG00000110925	979.954	1.40251	0.0517673	27.0926	1.20306e-161	9.1844e-159
ENSG00000197106	162.965	2.87291	0.107626	26.6935	5.59832e-157	4.1029e-154
ENSG00000286403	125.098	5.84755	0.219995	26.5804	1.1441e-155	8.06239e-153
ENSG00000105825	160.429	4.50038	0.171116	26.3001	1.91275e-152	1.29798e-149
ENSG00000101444	6174.16	-1.37376	0.0524389	-26.1973	2.85403e-151	1.86755e-148
ENSG00000249116	94.4729	2.98395	0.113995	26.1761	4.97348e-151	3.14221e-148
ENSG00000178202	1466.02	-1.29275	0.0500516	-25.8284	4.25433e-147	2.59826e-144
ENSG00000286393	155.032	7.82806	0.304749	25.6869	1.6382e-145	9.68231e-143
ENSG00000077150	1309.74	2.36388	0.0920859	25.6704	2.50355e-145	1.43344e-142
ENSG00000115107	618.789	-1.37045	0.0535939	-25.571	3.20933e-144	1.78186e-141
ENSG00000115762	1375.44	1.72565	0.0684293	25.218	2.5447e-140	1.37129e-137
ENSG00000182326	152.172	3.78965	0.151761	24.9712	1.25818e-137	6.58637e-135
ENSG00000184117	1388.15	-1.47857	0.0601667	-24.5745	2.36719e-133	1.20477e-130
ENSG00000077585	261.787	1.88881	0.077108	24.4956	1.64516e-132	8.14663e-130
ENSG00000143369	227.633	2.56731	0.105115	24.4237	9.56975e-132	4.61413e-129
ENSG00000010030	87.7876	4.68992	0.193078	24.2902	2.48591e-130	1.16787e-127
ENSG00000074219	647.403	-1.58063	0.0651244	-24.2709	3.98131e-130	1.82364e-127
ENSG00000135486	31348.7	-1.02761	0.0423903	-24.2415	8.12627e-130	3.63145e-127
ENSG00000167550	84.1116	3.31403	0.136747	24.2347	9.58533e-130	4.18149e-127
ENSG00000164237	2677.04	-1.30744	0.0539834	-24.2193	1.39282e-129	5.93473e-127
ENSG00000205659	244.315	2.01411	0.0831687	24.2172	1.46771e-129	6.11168e-127
ENSG00000100983	1182.54	-1.47227	0.0613879	-23.983	4.18211e-127	1.70277e-124
ENSG00000103485	1038.2	-1.72249	0.0719675	-23.9342	1.34878e-126	5.37224e-124
ENSG00000186529	107.104	5.46066	0.228199	23.9294	1.51433e-126	5.90331e-124
ENSG00000135709	231.863	2.05991	0.0861609	23.9077	2.54786e-126	9.72539e-124
ENSG00000228793	65.6673	5.44012	0.227825	23.8785	5.1289e-126	1.91779e-123
ENSG00000105499	108.192	2.98745	0.125451	23.8136	2.41561e-125	8.85177e-123
ENSG00000181026	2593.58	1.19927	0.0504444	23.7742	6.18112e-125	2.2206e-122
ENSG00000185630	992.743	-1.81713	0.0768183	-23.655	1.0492e-123	3.6968e-121
ENSG00000158402	700.155	1.14182	0.0485878	23.5001	4.06441e-122	1.40506e-119
ENSG00000071575	618.878	-1.2162	0.0519557	-23.4084	3.50984e-121	1.19088e-118
ENSG00000186812	315.338	-2.02658	0.087391	-23.1898	5.77405e-119	1.92349e-116
ENSG00000168389	333.821	2.10632	0.0909398	23.1617	1.10762e-118	3.62389e-116
ENSG00000153395	4111.03	1.27208	0.0549413	23.1535	1.33965e-118	4.30616e-116
ENSG00000159335	7552.16	-1.78008	0.0772826	-23.0335	2.15491e-117	6.8073e-115
ENSG00000180448	290.179	2.16216	0.0943311	22.921	2.86914e-116	8.90991e-114
ENSG00000285722	100.871	4.74012	0.206844	22.9164	3.18921e-116	9.7388e-114
ENSG00000111602	2544.45	-1.60499	0.0702716	-22.8399	1.84349e-115	5.53712e-113
ENSG00000142065	179.285	-3.03286	0.133339	-22.7454	1.5926e-114	4.70638e-112
ENSG00000116983	212.552	2.49321	0.109664	22.7349	2.02226e-114	5.88123e-112
ENSG00000083799	693.896	1.55442	0.0688301	22.5834	6.31604e-113	1.80817e-110
ENSG00000178947	351.4	-2.16712	0.0960696	-22.5578	1.1255e-112	3.17253e-110
ENSG00000104998	249.753	1.64772	0.0736675	22.3669	8.26028e-111	2.2931e-108
ENSG00000100554	857.775	1.71953	0.0780071	22.0432	1.11074e-107	3.03746e-105
ENSG00000141295	283.892	-1.80036	0.0817153	-22.0321	1.41907e-107	3.82356e-105
ENSG00000183765	702.843	-1.80419	0.0821847	-21.9528	8.13637e-107	2.1605e-104
ENSG00000290032	320.522	2.57763	0.117981	21.8479	8.1374e-106	2.12991e-103
ENSG00000138085	830.91	-1.23222	0.0566489	-21.752	6.61687e-105	1.68738e-102
ENSG00000114779	245.83	-2.15527	0.0990841	-21.7519	6.63091e-105	1.68738e-102
ENSG00000132357	101.28	3.10726	0.142995	21.7299	1.06961e-104	2.68458e-102
ENSG00000160888	679.675	2.51399	0.116414	21.5953	1.9873e-103	4.92044e-101
ENSG00000056558	83.5129	2.75393	0.128027	21.5106	1.2397e-102	3.02849e-100
ENSG00000125247	682.056	-1.16703	0.0542867	-21.4976	1.63869e-102	3.95054e-100
ENSG00000116251	3172.79	-1.54395	0.0719919	-21.4461	4.96378e-102	1.18112e-99
ENSG00000168917	321.73	1.62254	0.0757322	21.4247	7.85868e-102	1.84598e-99
ENSG00000277586	2225.91	-1.63744	0.0766258	-21.3693	2.57761e-101	5.9781e-99
ENSG00000170889	6986.85	-1.21455	0.056863	-21.3593	3.19397e-101	7.31498e-99
ENSG00000135473	749.205	-2.10408	0.0988281	-21.2903	1.3969e-100	3.15976e-98
ENSG00000100350	2121.15	-1.34059	0.0630304	-21.2689	2.20478e-100	4.92634e-98
ENSG00000166033	684.915	-1.39915	0.0658259	-21.2553	2.94551e-100	6.50212e-98
ENSG00000184226	3368.51	-2.16517	0.102459	-21.1321	4.02915e-99	8.78835e-97
ENSG00000147174	82.648	3.70128	0.175408	21.1009	7.79899e-99	1.68109e-96
ENSG00000163874	146.068	1.81339	0.0861605	21.0467	2.45155e-98	5.22294e-96
ENSG00000175352	477.057	1.88284	0.0895068	21.0357	3.09083e-98	6.50921e-96
ENSG00000102893	704.656	-1.70235	0.0810912	-20.993	7.60218e-98	1.58281e-95
ENSG00000184661	881.657	1.24923	0.0596311	20.9493	1.90329e-97	3.91822e-95
ENSG00000140986	79.2582	4.22539	0.201984	20.9194	3.56363e-97	7.25475e-95
ENSG00000105655	2906.36	-1.37467	0.0657475	-20.9083	4.50277e-97	9.06591e-95
ENSG00000010292	5914.8	0.92792	0.044383	20.9071	4.61357e-97	9.18803e-95
ENSG00000174669	611.112	-1.65302	0.0793203	-20.8398	1.88817e-96	3.71991e-94
ENSG00000105993	1925.98	1.04004	0.0499819	20.8084	3.63552e-96	7.08617e-94
ENSG00000188833	49.6294	4.00502	0.193279	20.7214	2.21963e-95	4.28086e-93
ENSG00000059588	975.553	-1.59451	0.0769526	-20.7206	2.25758e-95	4.30868e-93
ENSG00000064787	50.5866	3.77531	0.182535	20.6827	4.95513e-95	9.35957e-93
ENSG00000185262	1204.62	1.93198	0.0934444	20.6752	5.78927e-95	1.08236e-92
ENSG00000153531	244.011	2.39135	0.115839	20.6437	1.11273e-94	2.05934e-92
ENSG00000185008	296.182	-2.2941	0.111488	-20.5771	4.39834e-94	8.05864e-92
ENSG00000118898	241.311	2.50083	0.121893	20.5167	1.52856e-93	2.76728e-91
ENSG00000204852	567.791	-1.31468	0.0640799	-20.5163	1.54057e-93	2.76728e-91
ENSG00000129195	773.001	1.24528	0.0607584	20.4956	2.35853e-93	4.19544e-91
ENSG00000015592	95.3412	4.80993	0.234887	20.4776	3.40933e-93	6.00632e-91
ENSG00000111275	666.645	-1.33065	0.0650244	-20.4638	4.52299e-93	7.8924e-91
ENSG00000175592	298.491	2.86378	0.139997	20.456	5.31267e-93	9.1829e-91
ENSG00000171867	1419.59	1.24899	0.061089	20.4453	6.61189e-93	1.13218e-90
ENSG00000110721	489.362	1.46873	0.0718591	20.439	7.52498e-93	1.2766e-90
ENSG00000110492	3475.52	-1.39247	0.0681338	-20.4373	7.7932e-93	1.30997e-90
ENSG00000075702	679.234	1.4807	0.0725208	20.4176	1.16651e-92	1.94298e-90
ENSG00000129355	322.443	2.75295	0.134903	20.4068	1.45396e-92	2.39995e-90
ENSG00000136111	570.106	-1.16501	0.0573241	-20.3233	8.00182e-92	1.30901e-89
ENSG00000147100	798.902	-1.17586	0.0578965	-20.3098	1.05428e-91	1.70943e-89
ENSG00000248994	67.2678	2.96364	0.14642	20.2407	4.28663e-91	6.88945e-89
ENSG00000106868	345.234	1.39438	0.0689258	20.2302	5.31268e-91	8.46426e-89
ENSG00000164904	1961.56	-1.18332	0.0585547	-20.2088	8.19685e-91	1.29468e-88
ENSG00000172602	112.588	2.32561	0.115224	20.1834	1.37096e-90	2.1469e-88
ENSG00000079332	1746.21	0.855299	0.0423792	20.1821	1.40748e-90	2.18541e-88
ENSG00000204590	1684.55	1.05576	0.0523666	20.161	2.15601e-90	3.31953e-88
ENSG00000280639	47.0018	5.71985	0.2846	20.0979	7.69877e-90	1.17547e-87
ENSG00000180616	132.949	2.00494	0.0997662	20.0964	7.93149e-90	1.201e-87
ENSG00000172992	745.263	-1.30302	0.0648748	-20.0851	9.95498e-90	1.49504e-87
ENSG00000112294	871.818	-1.1661	0.0580802	-20.0775	1.16096e-89	1.72936e-87
ENSG00000137106	922.795	-1.22272	0.0609065	-20.0753	1.21326e-89	1.79269e-87
ENSG00000162734	3034.21	1.77453	0.0884342	20.0661	1.46167e-89	2.14245e-87
ENSG00000109472	2060.42	-1.01303	0.050544	-20.0426	2.34249e-89	3.40628e-87
ENSG00000065057	423.311	-2.48501	0.124063	-20.0302	3.00612e-89	4.33685e-87
ENSG00000103202	3175.18	-1.4165	0.0708318	-19.9981	5.7218e-89	8.19022e-87
ENSG00000164609	1331.5	1.16581	0.0584329	19.9513	1.46e-88	2.07365e-86
ENSG00000106066	757.528	-1.35923	0.0681481	-19.9452	1.65025e-88	2.32583e-86
ENSG00000130303	727.533	-1.63794	0.0822967	-19.9029	3.84297e-88	5.36763e-86
ENSG00000124766	2895.6	-2.42977	0.122083	-19.9026	3.86709e-88	5.36763e-86
ENSG00000168672	680.107	-1.72757	0.0869036	-19.8791	6.17113e-88	8.50131e-86
ENSG00000004660	426.594	-1.53933	0.0774544	-19.874	6.83153e-88	9.34084e-86
ENSG00000213468	233.964	-1.99329	0.100565	-19.8209	1.9643e-87	2.66592e-85
ENSG00000137700	638.226	-1.49086	0.0752797	-19.8042	2.73697e-87	3.68726e-85
ENSG00000164690	95.5426	2.7739	0.140258	19.7772	4.68094e-87	6.26016e-85
ENSG00000137573	405.865	-2.91723	0.147556	-19.7704	5.36003e-87	7.11641e-85
ENSG00000138829	2732.65	-1.44291	0.073011	-19.763	6.20685e-87	8.18143e-85
ENSG00000087842	301.076	-2.25962	0.114417	-19.749	8.1877e-87	1.07154e-84
ENSG00000197063	1672.59	1.48427	0.07525	19.7245	1.32841e-86	1.72617e-84
ENSG00000158486	81.6045	4.56645	0.231691	19.7092	1.79805e-86	2.31999e-84
ENSG00000172375	288.871	1.66549	0.0845653	19.6947	2.39477e-86	3.06832e-84
ENSG00000144354	949.372	-1.72539	0.0877557	-19.6612	4.63228e-86	5.89393e-84
ENSG00000169855	2209.53	-1.08227	0.0550521	-19.659	4.83943e-86	6.11503e-84
ENSG00000111640	21634.2	-1.19026	0.0606416	-19.6278	8.95763e-86	1.12412e-83
ENSG00000164535	505.625	1.38853	0.0708659	19.5938	1.74791e-85	2.17858e-83
ENSG00000137312	2033.34	-0.956265	0.049274	-19.4071	6.72314e-84	8.32307e-82
ENSG00000233966	662.344	1.72729	0.0891205	19.3815	1.10577e-83	1.35973e-81
ENSG00000178695	506.13	-2.42125	0.125407	-19.3071	4.68112e-83	5.71784e-81
ENSG00000112031	501.825	1.25139	0.0649327	19.2721	9.20547e-83	1.11697e-80
ENSG00000099860	2522.97	3.67709	0.190906	19.2613	1.13437e-82	1.36737e-80
ENSG00000114999	1597.23	0.996745	0.0518433	19.2261	2.2381e-82	2.68016e-80
ENSG00000109079	1063.41	1.53834	0.0802556	19.168	6.84617e-82	8.14517e-80
ENSG00000203880	1106.42	-1.28942	0.0674103	-19.1279	1.47808e-81	1.74719e-79
ENSG00000233822	65.2976	2.70631	0.141895	19.0726	4.26576e-81	5.01008e-79
ENSG00000110013	207.465	-1.65714	0.0869139	-19.0665	4.79447e-81	5.59518e-79
ENSG00000187634	719.902	-1.94081	0.101804	-19.0642	5.01311e-81	5.81331e-79
ENSG00000109320	656.958	1.84044	0.0965784	19.0564	5.80991e-81	6.69491e-79
ENSG00000213366	483.652	-1.88653	0.099253	-19.0073	1.48406e-80	1.69943e-78
ENSG00000152556	1211.07	-0.797661	0.0420055	-18.9894	2.08537e-80	2.37318e-78
ENSG00000124635	134.394	3.34787	0.176314	18.9881	2.13931e-80	2.41953e-78
ENSG00000170899	357.308	-1.83801	0.0969972	-18.9491	4.48891e-80	5.04576e-78
ENSG00000129245	1666.71	1.17903	0.0623005	18.9249	7.11331e-80	7.94696e-78
ENSG00000139722	480.459	1.41212	0.0746636	18.9131	8.89065e-80	9.87239e-78
ENSG00000099875	2984.15	1.42676	0.0757297	18.8401	3.54286e-79	3.91038e-77
ENSG00000068971	354.949	1.3571	0.0720429	18.8373	3.7328e-79	4.09535e-77
ENSG00000189159	1563.08	1.56749	0.0832607	18.8263	4.60076e-79	5.01757e-77
ENSG00000169679	2262.62	1.15704	0.0614814	18.8194	5.24013e-79	5.68104e-77
ENSG00000155252	796.992	1.34781	0.0717812	18.7766	1.17347e-78	1.26473e-76
ENSG00000278811	77.9674	2.71814	0.144947	18.7527	1.83912e-78	1.97055e-76
ENSG00000287064	156.195	5.01395	0.267559	18.7396	2.35223e-78	2.50567e-76
ENSG00000104870	671.51	-1.12508	0.0600535	-18.7347	2.58187e-78	2.73439e-76
ENSG00000176994	1078.08	1.67505	0.0899073	18.6309	1.8057e-77	1.90138e-75
ENSG00000179292	40.0183	4.88588	0.262391	18.6206	2.18786e-77	2.29062e-75
ENSG00000115457	729.208	-1.45811	0.0785504	-18.5627	6.433e-77	6.6969e-75
ENSG00000026025	2787.1	-2.07941	0.112041	-18.5593	6.86301e-77	7.10419e-75
ENSG00000143195	189.715	1.92063	0.103527	18.5519	7.86487e-77	8.09552e-75
ENSG00000112759	1258.86	-0.77748	0.0419204	-18.5466	8.6954e-77	8.90039e-75
ENSG00000166145	421.438	1.36955	0.0738882	18.5354	1.06999e-76	1.08913e-74
ENSG00000147257	1032.5	-2.32216	0.125376	-18.5215	1.38464e-76	1.40162e-74
ENSG00000112667	832.441	-1.67305	0.0903356	-18.5203	1.41521e-76	1.4247e-74
ENSG00000071127	3079.62	1.07043	0.0578861	18.4919	2.39738e-76	2.40026e-74
ENSG00000172943	1432.74	0.984615	0.0532805	18.4798	3.00036e-76	2.98764e-74
ENSG00000176170	286.075	1.98777	0.107782	18.4424	5.99887e-76	5.94115e-74
ENSG00000113742	523.64	1.57845	0.0858047	18.3959	1.41789e-75	1.3967e-73
ENSG00000139734	971.053	1.1951	0.064988	18.3895	1.59394e-75	1.56172e-73
ENSG00000169432	202.072	-2.79379	0.152069	-18.3719	2.20599e-75	2.1499e-73
ENSG00000110218	672.473	1.10952	0.0605724	18.3173	6.02093e-75	5.83679e-73
ENSG00000182934	1699.29	1.18623	0.0647691	18.3147	6.31694e-75	6.09152e-73
ENSG00000237863	126.906	-3.47013	0.189657	-18.2968	8.7702e-75	8.41296e-73
ENSG00000107821	189.034	-1.95899	0.107118	-18.2881	1.03016e-74	9.83052e-73
ENSG00000072778	1768.31	0.78229	0.0428681	18.2487	2.11738e-74	2.01008e-72
ENSG00000149658	1356.14	0.904407	0.0495994	18.2342	2.7607e-74	2.6073e-72
ENSG00000155254	1108.91	-1.71795	0.0942748	-18.2228	3.40378e-74	3.19816e-72
ENSG00000174574	1681.81	1.18704	0.0652155	18.2018	4.98987e-74	4.66451e-72
ENSG00000253304	266.637	1.98271	0.109019	18.1867	6.57551e-74	6.11555e-72
ENSG00000034152	722.096	1.45994	0.080368	18.1657	9.64958e-74	8.92927e-72
ENSG00000100348	911.511	-1.15117	0.063412	-18.1539	1.19693e-73	1.10202e-71
ENSG00000147274	5894.81	-0.998497	0.0550171	-18.1488	1.31123e-73	1.20122e-71
ENSG00000038532	1077.65	1.11676	0.0615481	18.1445	1.4197e-73	1.29412e-71
ENSG00000187514	14929.3	-1.19356	0.065845	-18.1269	1.95638e-73	1.7745e-71
ENSG00000113140	2112.03	-0.830054	0.0458991	-18.0843	4.23408e-73	3.82152e-71
ENSG00000070495	653.677	1.27574	0.0706268	18.0631	6.21985e-73	5.58628e-71
ENSG00000047188	1157.69	-1.01614	0.0562814	-18.0546	7.25883e-73	6.48762e-71
ENSG00000289298	62.9471	4.66394	0.258365	18.0518	7.64075e-73	6.79582e-71
ENSG00000115414	2035.2	-2.09377	0.116048	-18.0423	9.07308e-73	8.03077e-71
ENSG00000153561	2389.9	0.809237	0.0449257	18.0128	1.54569e-72	1.36154e-70
ENSG00000233927	5440.44	-1.04298	0.0580148	-17.9778	2.90675e-72	2.54821e-70
ENSG00000131236	4039.62	0.962845	0.0535621	17.9762	2.99128e-72	2.60982e-70
ENSG00000138036	276.635	-1.87981	0.104671	-17.9593	4.0556e-72	3.52164e-70
ENSG00000162836	467.821	-1.31631	0.0733322	-17.95	4.7965e-72	4.14535e-70
ENSG00000036257	1248.06	0.849296	0.0473817	17.9246	7.58303e-72	6.52283e-70
ENSG00000105355	754.221	1.35705	0.0757136	17.9235	7.72776e-72	6.61627e-70
ENSG00000135924	675.048	1.21879	0.0680569	17.9085	1.01312e-71	8.63364e-70
ENSG00000180720	46.0346	3.78713	0.211747	17.8852	1.53887e-71	1.30533e-69
ENSG00000101146	1328.33	1.15435	0.0645984	17.8696	2.03318e-71	1.71668e-69
ENSG00000007255	177.298	-2.0942	0.117357	-17.8448	3.17409e-71	2.66769e-69
ENSG00000125398	458.809	-1.29824	0.072757	-17.8434	3.25086e-71	2.71974e-69
ENSG00000145901	1540.53	0.960273	0.0538399	17.8357	3.73191e-71	3.108e-69
ENSG00000121101	95.3748	2.33857	0.131165	17.8292	4.19488e-71	3.47776e-69
ENSG00000179832	438.276	1.40527	0.0788895	17.8132	5.58668e-71	4.61077e-69
ENSG00000244005	345.843	-1.59128	0.0893738	-17.8048	6.48593e-71	5.32894e-69
ENSG00000197879	1528.79	1.16423	0.0654092	17.7992	7.17333e-71	5.8674e-69
ENSG00000196998	467.983	1.22318	0.0687465	17.7926	8.06054e-71	6.56378e-69
ENSG00000137103	501.199	-1.53865	0.0865526	-17.777	1.06512e-70	8.63498e-69
ENSG00000182446	3309.59	1.11983	0.0631786	17.7249	2.6958e-70	2.17588e-68
ENSG00000177519	216.757	-1.82156	0.102832	-17.7139	3.27448e-70	2.63136e-68
ENSG00000161091	950.508	1.80304	0.10187	17.6994	4.24024e-70	3.39257e-68
ENSG00000130023	255.525	-1.53265	0.0866293	-17.6921	4.82495e-70	3.84359e-68
ENSG00000188766	97.5423	2.4577	0.138976	17.6844	5.53267e-70	4.3883e-68
ENSG00000131504	3456.73	1.04575	0.0592278	17.6564	9.0818e-70	7.17228e-68
ENSG00000169905	1256.11	1.28295	0.0726708	17.6542	9.44172e-70	7.42451e-68
ENSG00000151491	725.492	0.979272	0.0556463	17.5982	2.54472e-69	1.9925e-67
ENSG00000167123	918.052	-1.10518	0.0628525	-17.5836	3.28873e-69	2.56409e-67
ENSG00000147475	1216.9	-1.47319	0.0838346	-17.5726	3.99145e-69	3.09879e-67
ENSG00000203950	1072.01	-0.987561	0.0562154	-17.5674	4.37538e-69	3.38252e-67
ENSG00000204228	76.0071	-2.72978	0.155398	-17.5664	4.45553e-69	3.43001e-67
ENSG00000287431	199.565	2.94768	0.167839	17.5625	4.77059e-69	3.65718e-67
ENSG00000110324	70.7531	2.26361	0.129129	17.5299	8.47744e-69	6.47182e-67
ENSG00000244509	762.113	-1.21256	0.0691945	-17.5239	9.42109e-69	7.16237e-67
ENSG00000140853	108.586	1.93424	0.110498	17.5047	1.31996e-68	9.99351e-67
ENSG00000168685	49.4878	6.83751	0.390735	17.4991	1.45572e-68	1.0976e-66
ENSG00000246695	216.107	1.70133	0.0972438	17.4955	1.54984e-68	1.16378e-66
ENSG00000170275	2587.65	-1.32154	0.0755675	-17.4882	1.7627e-68	1.31821e-66
ENSG00000177239	1159.6	-1.14925	0.0657674	-17.4744	2.2436e-68	1.67102e-66
ENSG00000107651	1176.71	0.931615	0.0533265	17.47	2.42481e-68	1.79868e-66
ENSG00000135318	58.0987	2.62173	0.150235	17.4508	3.39192e-68	2.50592e-66
ENSG00000185339	99.2982	2.21477	0.126931	17.4487	3.52324e-68	2.59248e-66
ENSG00000169607	738.832	1.00087	0.0573831	17.4419	3.96351e-68	2.90478e-66
ENSG00000129925	1694.25	1.3794	0.0793143	17.3916	9.5467e-68	6.96871e-66
ENSG00000144136	1853.07	1.1279	0.0649745	17.3592	1.6808e-67	1.22205e-65
ENSG00000013523	460.107	-1.10789	0.0638715	-17.3455	2.1321e-67	1.54405e-65
ENSG00000167193	1213.09	1.00003	0.057667	17.3415	2.28721e-67	1.64985e-65
ENSG00000270885	570.258	-1.13812	0.0656572	-17.3343	2.59197e-67	1.86236e-65
ENSG00000163053	503.889	-1.4037	0.0810701	-17.3146	3.64958e-67	2.61202e-65
ENSG00000112769	370.439	-1.70083	0.0982432	-17.3124	3.79038e-67	2.70223e-65
ENSG00000113811	682.76	1.26364	0.0730138	17.3069	4.17027e-67	2.96154e-65
ENSG00000183779	3447.45	-2.05232	0.118587	-17.3065	4.2007e-67	2.97163e-65
ENSG00000289286	161.13	9.73494	0.563299	17.282	6.42712e-67	4.52914e-65
ENSG00000135604	71.9727	2.75155	0.159246	17.2786	6.81575e-67	4.78461e-65
ENSG00000011198	338.077	1.21616	0.0703979	17.2755	7.19069e-67	5.02854e-65
ENSG00000124523	309.473	-1.66491	0.0963852	-17.2735	7.44415e-67	5.186e-65
ENSG00000136383	435.407	1.60366	0.0929205	17.2584	9.6776e-67	6.7164e-65
ENSG00000112983	1602.14	0.790866	0.0458715	17.2409	1.31014e-66	9.05825e-65
ENSG00000110713	2617.45	0.633656	0.0367617	17.2368	1.4049e-66	9.6769e-65
ENSG00000131100	1605.25	0.860928	0.0499779	17.2262	1.69003e-66	1.15973e-64
ENSG00000132478	985.638	-0.937238	0.0544303	-17.2191	1.91085e-66	1.30637e-64
ENSG00000181773	216.876	4.25187	0.246952	17.2174	1.96507e-66	1.33844e-64
ENSG00000133706	2678.94	-1.01127	0.0587578	-17.2108	2.20257e-66	1.49465e-64
ENSG00000171241	473.483	1.43959	0.0836534	17.209	2.27169e-66	1.53586e-64
ENSG00000135404	3996.84	0.868217	0.0504975	17.1933	2.98292e-66	2.0093e-64
ENSG00000197128	338.811	-1.68019	0.0978062	-17.1787	3.83192e-66	2.57174e-64
ENSG00000102804	1074.2	-0.908206	0.0528791	-17.1751	4.07702e-66	2.72625e-64
ENSG00000185359	1794.73	1.24493	0.0725149	17.168	4.61249e-66	3.0731e-64
ENSG00000156650	765.259	-1.20605	0.0703631	-17.1404	7.40758e-66	4.91745e-64
ENSG00000268089	239.046	1.55203	0.0905639	17.1374	7.80437e-66	5.16215e-64
ENSG00000130724	1119.31	-0.787759	0.0460007	-17.1249	9.67082e-66	6.3737e-64
ENSG00000132386	257.732	-1.90612	0.111343	-17.1194	1.06298e-65	6.98062e-64
ENSG00000104756	901.325	1.22734	0.0717805	17.0985	1.52348e-65	9.96902e-64
ENSG00000182134	282.621	1.19567	0.0699748	17.0872	1.84799e-65	1.20494e-63
ENSG00000090339	119.374	2.05238	0.120143	17.0828	1.99293e-65	1.29484e-63
ENSG00000172073	55.3729	2.96278	0.173454	17.0811	2.05293e-65	1.32911e-63
ENSG00000183010	1040.09	-1.68423	0.0986099	-17.0797	2.1024e-65	1.35634e-63
ENSG00000124006	1359.48	-1.56161	0.0914499	-17.0761	2.23608e-65	1.43752e-63
ENSG00000162231	1498	1.85764	0.108859	17.0646	2.72229e-65	1.74398e-63
ENSG00000137038	553.315	-1.53873	0.0902225	-17.0548	3.21974e-65	2.05547e-63
ENSG00000104549	2478.21	-1.01415	0.059483	-17.0495	3.52745e-65	2.24409e-63
ENSG00000236453	33.8901	5.40309	0.317169	17.0354	4.48976e-65	2.84641e-63
ENSG00000154930	518.276	-1.6218	0.0952537	-17.0261	5.26296e-65	3.3251e-63
ENSG00000132376	368.865	1.44529	0.0848927	17.0249	5.36436e-65	3.37752e-63
ENSG00000141452	280.752	1.33446	0.0785481	16.9891	9.88693e-65	6.20371e-63
ENSG00000006282	372.911	-1.28372	0.0756706	-16.9646	1.50184e-64	9.39137e-63
ENSG00000122642	1433.39	-1.02403	0.0603669	-16.9634	1.5332e-64	9.55486e-63
ENSG00000148690	453.475	-1.52155	0.0897625	-16.9509	1.89686e-64	1.17811e-62
ENSG00000158715	119.941	1.65005	0.0973687	16.9464	2.04764e-64	1.26522e-62
ENSG00000158321	901.549	-1.37741	0.0812813	-16.9463	2.05092e-64	1.26522e-62
ENSG00000175575	335.745	-1.31459	0.0776614	-16.9272	2.83638e-64	1.74389e-62
ENSG00000127124	224.778	1.45775	0.0862032	16.9106	3.75625e-64	2.30174e-62
ENSG00000103740	45.4354	3.5595	0.21051	16.909	3.8653e-64	2.36067e-62
ENSG00000176840	43.4649	6.43317	0.380477	16.9082	3.91628e-64	2.38386e-62
ENSG00000204209	1220.02	0.951627	0.0563164	16.8979	4.66414e-64	2.82968e-62
ENSG00000159346	2088.37	0.652267	0.0386029	16.8968	4.7466e-64	2.87021e-62
ENSG00000104763	672.031	-1.35689	0.0804458	-16.8671	7.85645e-64	4.73506e-62
ENSG00000184205	928.793	0.979551	0.0580828	16.8647	8.17646e-64	4.91178e-62
ENSG00000182578	27.6406	3.52143	0.208879	16.8587	9.0551e-64	5.42182e-62
ENSG00000070159	906.282	0.915921	0.0543599	16.8492	1.06357e-63	6.34748e-62
ENSG00000186594	49.745	3.5873	0.21309	16.8347	1.35932e-63	8.08617e-62
ENSG00000225439	218.75	-1.4209	0.0844615	-16.8231	1.65416e-63	9.80828e-62
ENSG00000111679	263.537	-1.23237	0.0733687	-16.797	2.56699e-63	1.51717e-61
ENSG00000182378	791.286	-1.22299	0.0728216	-16.7943	2.68456e-63	1.58156e-61
ENSG00000177479	1384.55	0.834511	0.0497212	16.7838	3.20675e-63	1.88314e-61
ENSG00000164694	63.9902	2.3184	0.138376	16.7544	5.25897e-63	3.07843e-61
ENSG00000260103	36.6832	5.01192	0.299307	16.7451	6.15164e-63	3.5895e-61
ENSG00000101236	446.313	1.53054	0.0914347	16.7392	6.79025e-63	3.94956e-61
ENSG00000135390	3553.71	-1.41243	0.0844272	-16.7296	7.97856e-63	4.62605e-61
ENSG00000120889	2487.14	1.06234	0.0635014	16.7293	8.01364e-63	4.63173e-61
ENSG00000090020	760.254	1.62128	0.096964	16.7205	9.29888e-63	5.35767e-61
ENSG00000115194	197.663	1.53517	0.0918276	16.7179	9.70249e-63	5.5727e-61
ENSG00000221818	275.568	-1.76075	0.105363	-16.7113	1.08406e-62	6.20695e-61
ENSG00000114942	3953.9	-0.977459	0.0585515	-16.694	1.44919e-62	8.27167e-61
ENSG00000181191	800.614	0.795802	0.0478073	16.6461	3.23244e-62	1.83928e-60
ENSG00000141753	169.454	-1.54769	0.0930422	-16.6342	3.9377e-62	2.23364e-60
ENSG00000131089	244.381	-1.77004	0.106471	-16.6246	4.62731e-62	2.61671e-60
ENSG00000103024	785.161	-1.98158	0.119241	-16.6183	5.13909e-62	2.89718e-60
ENSG00000066468	852.817	-1.0543	0.0634799	-16.6084	6.05745e-62	3.40444e-60
ENSG00000124216	169.799	2.27674	0.137372	16.5735	1.08344e-61	6.07056e-60
ENSG00000140526	1211.43	0.801434	0.0483651	16.5705	1.13863e-61	6.36036e-60
ENSG00000168209	1654.52	-2.34847	0.141815	-16.5601	1.35414e-61	7.54121e-60
ENSG00000160199	407.629	0.965219	0.058447	16.5144	2.88896e-61	1.60398e-59
ENSG00000141569	867.334	-1.11681	0.0676381	-16.5116	3.02612e-61	1.67225e-59
ENSG00000170430	364.948	-1.15252	0.0698006	-16.5115	3.03016e-61	1.67225e-59
ENSG00000136868	1424.66	0.946772	0.057362	16.5052	3.36521e-61	1.85157e-59
ENSG00000141639	218.58	-1.82655	0.110667	-16.5049	3.38051e-61	1.85442e-59
ENSG00000198952	2971.56	1.345	0.0815058	16.5019	3.55669e-61	1.94524e-59
ENSG00000027869	40.0092	3.1918	0.193465	16.4981	3.78661e-61	2.06483e-59
ENSG00000187535	876.944	-1.34737	0.0816797	-16.4957	3.93703e-61	2.14048e-59
ENSG00000080031	150.54	1.9321	0.117229	16.4815	4.98276e-61	2.70101e-59
ENSG00000175832	320.552	4.22124	0.256284	16.4709	5.93656e-61	3.20855e-59
ENSG00000240583	75.4138	2.96356	0.180125	16.4528	8.00667e-61	4.31465e-59
ENSG00000120915	207.161	-1.72093	0.1046	-16.4525	8.04865e-61	4.32455e-59
ENSG00000147130	1015.31	-1.00887	0.0613416	-16.4467	8.84924e-61	4.74081e-59
ENSG00000168477	111.667	2.2489	0.136831	16.4357	1.06252e-60	5.67566e-59
ENSG00000101144	1325.96	-0.895556	0.0545454	-16.4185	1.40936e-60	7.50648e-59
ENSG00000116574	1131.55	-1.09064	0.0664522	-16.4124	1.55895e-60	8.27917e-59
ENSG00000166401	75.239	3.19344	0.194829	16.391	2.2183e-60	1.17467e-58
ENSG00000213465	630.692	-1.76086	0.107492	-16.3813	2.60027e-60	1.37298e-58
ENSG00000120053	1162.11	1.38673	0.0846864	16.3749	2.88951e-60	1.52131e-58
ENSG00000196821	2286.97	0.771138	0.0471116	16.3683	3.21923e-60	1.69005e-58
ENSG00000188517	255.428	-1.43571	0.0877264	-16.3658	3.35804e-60	1.75789e-58
ENSG00000178297	35.8831	2.91758	0.178601	16.3358	5.4912e-60	2.86638e-58
ENSG00000154721	60.5327	2.24983	0.138194	16.2802	1.36478e-59	7.10382e-58
ENSG00000074416	227.046	2.28088	0.140169	16.2724	1.5497e-59	8.0435e-58
ENSG00000228509	30.1043	5.76524	0.354844	16.2473	2.3358e-59	1.20894e-57
ENSG00000214456	40.9396	3.06415	0.188714	16.237	2.76026e-59	1.4246e-57
ENSG00000068308	1687.53	1.11196	0.0684945	16.2343	2.88431e-59	1.48445e-57
ENSG00000169740	351.855	-1.17077	0.0722098	-16.2134	4.05357e-59	2.08038e-57
ENSG00000130703	993.355	0.766946	0.0473289	16.2046	4.6793e-59	2.39481e-57
ENSG00000175505	76.7863	2.51474	0.155254	16.1976	5.24439e-59	2.67654e-57
ENSG00000006468	61.4395	2.88604	0.17835	16.1818	6.77362e-59	3.44739e-57
ENSG00000168159	2675.61	-1.10543	0.0683735	-16.1676	8.54167e-59	4.33519e-57
ENSG00000099999	434.606	-1.17748	0.0728424	-16.1647	8.94414e-59	4.52692e-57
ENSG00000107874	852.661	-0.870231	0.0539243	-16.138	1.37947e-58	6.96272e-57
ENSG00000105549	29.9013	4.20786	0.260764	16.1366	1.41013e-58	7.09793e-57
ENSG00000133794	303.44	1.29827	0.0805492	16.1177	1.91636e-58	9.61962e-57
ENSG00000147403	13683	-0.875488	0.0543281	-16.1148	2.00704e-58	1.00473e-56
ENSG00000111144	1570.79	-0.98948	0.0614133	-16.1118	2.10685e-58	1.05182e-56
ENSG00000101938	276.187	-2.01675	0.125222	-16.1053	2.33979e-58	1.16494e-56
ENSG00000187244	546.748	-1.33626	0.0829939	-16.1008	2.52004e-58	1.25128e-56
ENSG00000044090	533.902	-1.6786	0.104342	-16.0875	3.12248e-58	1.54622e-56
ENSG00000003989	1182.26	-1.0005	0.0623204	-16.0541	5.34815e-58	2.64121e-56
ENSG00000059573	2863.4	-0.694443	0.0432725	-16.0481	5.89167e-58	2.90181e-56
ENSG00000159842	2040.21	1.16872	0.0728699	16.0385	6.88375e-58	3.38134e-56
ENSG00000152133	516.371	1.07665	0.0671457	16.0345	7.33355e-58	3.59265e-56
ENSG00000105516	292.043	-1.73529	0.10824	-16.0319	7.65426e-58	3.73977e-56
ENSG00000123600	243.743	-1.40674	0.0879345	-15.9976	1.32733e-57	6.46792e-56
ENSG00000240849	759.395	0.893469	0.0558818	15.9886	1.53556e-57	7.46276e-56
ENSG00000136235	169.216	2.00839	0.125623	15.9874	1.56356e-57	7.57874e-56
ENSG00000255363	68.4657	6.76269	0.423294	15.9763	1.86817e-57	9.0313e-56
ENSG00000114021	542.843	-1.13739	0.0712064	-15.9732	1.96424e-57	9.47075e-56
ENSG00000122133	24.929	4.78239	0.299407	15.9729	1.9748e-57	9.49668e-56
ENSG00000169184	430.066	-1.74405	0.109205	-15.9705	2.05028e-57	9.83384e-56
ENSG00000271856	42.2184	6.97005	0.436547	15.9663	2.19385e-57	1.0495e-55
ENSG00000106268	378.566	-1.48142	0.0927948	-15.9645	2.26011e-57	1.07838e-55
ENSG00000182866	27.8665	3.46752	0.217355	15.9532	2.70595e-57	1.28775e-55
ENSG00000112874	340.855	-2.14057	0.134255	-15.9441	3.1335e-57	1.48736e-55
ENSG00000143333	564.614	-2.24879	0.141096	-15.938	3.45205e-57	1.63433e-55
ENSG00000223443	29.787	5.18446	0.325795	15.9133	5.1269e-57	2.42101e-55
ENSG00000158555	433.432	1.44594	0.0908727	15.9117	5.2546e-57	2.47493e-55
ENSG00000204272	539.04	-1.23898	0.0779687	-15.8907	7.34829e-57	3.45219e-55
ENSG00000187955	379.704	-2.4728	0.155656	-15.8864	7.87611e-57	3.69069e-55
ENSG00000234745	1157.35	1.06384	0.0669995	15.8783	8.96405e-57	4.18978e-55
ENSG00000136997	343.897	-2.14805	0.135445	-15.8593	1.2133e-56	5.6565e-55
ENSG00000114030	1038.38	0.848168	0.0534891	15.8568	1.26089e-56	5.86347e-55
ENSG00000205643	133.135	-1.92465	0.121404	-15.8533	1.33478e-56	6.19137e-55
ENSG00000221955	30.2376	3.87209	0.244255	15.8526	1.34787e-56	6.23627e-55
ENSG00000242498	637.396	-1.39852	0.0882716	-15.8434	1.56256e-56	7.2114e-55
ENSG00000122490	829.216	1.29936	0.082063	15.8337	1.82091e-56	8.38258e-55
ENSG00000177728	1200	-1.09749	0.0693273	-15.8305	1.91649e-56	8.80047e-55
ENSG00000243742	72.3473	3.39346	0.214584	15.8141	2.48699e-56	1.13917e-54
ENSG00000173530	1025.35	2.09283	0.132382	15.809	2.69636e-56	1.23199e-54
ENSG00000205097	44.3587	2.75068	0.174043	15.8046	2.89302e-56	1.31855e-54
ENSG00000175003	32.5671	5.78929	0.36658	15.7927	3.49347e-56	1.58827e-54
ENSG00000170100	401.936	1.75677	0.111241	15.7925	3.50311e-56	1.58871e-54
ENSG00000272079	39.2379	3.40518	0.21571	15.7859	3.88972e-56	1.75969e-54
ENSG00000112306	6317.16	-0.961972	0.0609584	-15.7808	4.21959e-56	1.90422e-54
ENSG00000084693	1425.93	-0.941434	0.0596806	-15.7745	4.65745e-56	2.09665e-54
ENSG00000076513	831.743	0.928514	0.0588645	15.7738	4.71481e-56	2.11727e-54
ENSG00000077238	317.593	1.50551	0.0954641	15.7704	4.97263e-56	2.22759e-54
ENSG00000105784	123.426	2.69953	0.171203	15.768	5.16297e-56	2.30722e-54
ENSG00000100099	1093.28	-0.870953	0.0552517	-15.7634	5.55871e-56	2.47802e-54
ENSG00000120696	265.037	-2.13717	0.135621	-15.7584	6.01776e-56	2.67615e-54
ENSG00000130005	949.569	-1.44212	0.0915489	-15.7525	6.60553e-56	2.93042e-54
ENSG00000272047	354.261	-1.69447	0.107627	-15.744	7.54965e-56	3.34117e-54
ENSG00000156239	200.427	-1.63163	0.103644	-15.7426	7.72487e-56	3.41048e-54
ENSG00000102316	3873.24	-0.966861	0.0614854	-15.7251	1.01849e-55	4.48576e-54
ENSG00000174684	845.902	-1.35458	0.0861983	-15.7147	1.19872e-55	5.2669e-54
ENSG00000160209	1419.83	0.96823	0.0616168	15.7137	1.21796e-55	5.33864e-54
ENSG00000113196	369.574	-1.60788	0.102352	-15.7093	1.30551e-55	5.70872e-54
ENSG00000198799	334.469	-1.34053	0.0853463	-15.707	1.35483e-55	5.91029e-54
ENSG00000175040	115.667	1.81883	0.115801	15.7064	1.36636e-55	5.94643e-54
ENSG00000179361	1329.71	1.34419	0.0855959	15.7039	1.42131e-55	6.1709e-54
ENSG00000134690	1056.57	0.933511	0.0595115	15.6862	1.8786e-55	8.13705e-54
ENSG00000134595	127.721	-2.54095	0.1624	-15.6462	3.52602e-55	1.52367e-53
ENSG00000177189	1670.69	0.950759	0.0607701	15.6452	3.58351e-55	1.54487e-53
ENSG00000147526	1182.32	0.96794	0.0618832	15.6414	3.80257e-55	1.63546e-53
ENSG00000181444	207.101	-3.07771	0.196827	-15.6366	4.10024e-55	1.75936e-53
ENSG00000198331	87.7137	1.88895	0.120824	15.6339	4.28049e-55	1.83241e-53
ENSG00000250722	340.706	-2.06673	0.132281	-15.6238	5.013e-55	2.14098e-53
ENSG00000104325	389.861	-1.25366	0.0802933	-15.6135	5.89454e-55	2.51162e-53
ENSG00000196262	14572.5	-0.811542	0.0520583	-15.5891	8.63335e-55	3.67008e-53
ENSG00000278974	231.443	1.18427	0.0761751	15.5467	1.67497e-54	7.1039e-53
ENSG00000094631	942.989	-0.930666	0.0598816	-15.5418	1.80907e-54	7.65492e-53
ENSG00000182168	191.547	-2.83967	0.182789	-15.5352	2.00317e-54	8.4567e-53
ENSG00000104714	333.548	0.981891	0.0632156	15.5324	2.09314e-54	8.81621e-53
ENSG00000163513	412.658	1.16242	0.0749854	15.5019	3.36773e-54	1.41522e-52
ENSG00000230392	24.3577	4.98043	0.321296	15.5011	3.41241e-54	1.43071e-52
ENSG00000087586	1572.14	1.09415	0.0705864	15.5009	3.42228e-54	1.43158e-52
ENSG00000162889	1024.44	1.01429	0.0654354	15.5006	3.43623e-54	1.43414e-52
ENSG00000204516	515.013	1.41503	0.0913121	15.4967	3.65354e-54	1.52137e-52
ENSG00000145632	493.253	1.39379	0.0900506	15.4779	4.89326e-54	2.03298e-52
ENSG00000149476	500.594	-2.01284	0.130241	-15.4548	7.00816e-54	2.90506e-52
ENSG00000181649	246.402	2.99709	0.194103	15.4407	8.71369e-54	3.60389e-52
ENSG00000072042	705.029	1.0227	0.0662372	15.4399	8.82309e-54	3.64091e-52
ENSG00000164318	112.211	1.86241	0.120702	15.4298	1.03236e-53	4.25055e-52
ENSG00000106236	342.485	1.75524	0.113799	15.4241	1.12742e-53	4.63152e-52
ENSG00000204271	277.021	-1.50346	0.097496	-15.4208	1.18701e-53	4.8654e-52
ENSG00000176014	1598.69	1.2655	0.0820679	15.4201	1.19895e-53	4.90338e-52
ENSG00000138756	216.372	1.26684	0.0821887	15.4138	1.32181e-53	5.39381e-52
ENSG00000112992	2493.89	-1.178	0.0764459	-15.4095	1.41209e-53	5.74939e-52
ENSG00000148019	1085.36	-0.807752	0.052421	-15.4089	1.42516e-53	5.78974e-52
ENSG00000181513	205.786	-1.4133	0.0917226	-15.4084	1.43663e-53	5.82344e-52
ENSG00000089775	177.724	-1.69384	0.10995	-15.4054	1.50446e-53	6.08493e-52
ENSG00000136167	33.0334	3.30147	0.214457	15.3946	1.78012e-53	7.18401e-52
ENSG00000117791	250.539	-1.23173	0.0800305	-15.3907	1.89005e-53	7.61087e-52
ENSG00000170153	687.178	-1.53965	0.100049	-15.3889	1.94157e-53	7.80121e-52
ENSG00000136783	406.535	-1.69936	0.110486	-15.3808	2.20329e-53	8.83339e-52
ENSG00000157456	1071.51	1.0206	0.0663595	15.3798	2.23664e-53	8.94756e-52
ENSG00000160469	461.82	1.62935	0.105956	15.3776	2.31411e-53	9.2373e-52
ENSG00000197780	340.396	1.69341	0.110239	15.3613	2.97444e-53	1.18473e-51
ENSG00000117226	24.6114	3.77577	0.245829	15.3593	3.06674e-53	1.21885e-51
ENSG00000198830	10923.8	-1.1568	0.0753195	-15.3585	3.10466e-53	1.22882e-51
ENSG00000163166	1101.35	0.685885	0.0446583	15.3585	3.10525e-53	1.22882e-51
ENSG00000198732	572.393	-1.23455	0.0803858	-15.3578	3.14052e-53	1.2401e-51
ENSG00000174238	1266.66	1.12489	0.073285	15.3495	3.57118e-53	1.40712e-51
ENSG00000134954	595.937	2.05729	0.134072	15.3446	3.84811e-53	1.51298e-51
ENSG00000179148	25.8247	3.63469	0.236939	15.3402	4.11889e-53	1.61598e-51
ENSG00000120594	79.6684	-2.57698	0.168094	-15.3306	4.7751e-53	1.86943e-51
ENSG00000067057	2718.56	0.961844	0.0627526	15.3276	5.00438e-53	1.95502e-51
ENSG00000163904	1094.39	0.886877	0.0579371	15.3076	6.80415e-53	2.65246e-51
ENSG00000206503	1362.26	0.661174	0.043257	15.2848	9.65608e-53	3.75624e-51
ENSG00000198857	42.4181	2.80825	0.183748	15.2832	9.89935e-53	3.84271e-51
ENSG00000196683	1278.37	-1.25276	0.0819741	-15.2824	1.00182e-52	3.88062e-51
ENSG00000128016	420.576	3.12784	0.204862	15.268	1.24912e-52	4.82835e-51
ENSG00000290058	94.6991	3.06788	0.201278	15.242	1.86127e-52	7.17941e-51
ENSG00000130294	2320.1	1.66323	0.109154	15.2375	1.99343e-52	7.67304e-51
ENSG00000267475	87.1845	3.40516	0.223689	15.2227	2.49953e-52	9.60091e-51
ENSG00000171227	108.003	-2.26171	0.148579	-15.2223	2.51671e-52	9.64667e-51
ENSG00000289609	49.3546	3.21557	0.211606	15.196	3.75792e-52	1.43742e-50
ENSG00000171298	531.744	-1.18467	0.077982	-15.1916	4.01964e-52	1.53433e-50
ENSG00000135778	954.829	-0.825274	0.0543353	-15.1885	4.21258e-52	1.60463e-50
ENSG00000137331	534.444	2.35574	0.155139	15.1848	4.46261e-52	1.69635e-50
ENSG00000151876	265.444	-1.52582	0.10049	-15.1839	4.52354e-52	1.71595e-50
ENSG00000147416	2539.88	1.02512	0.067523	15.1817	4.67382e-52	1.76929e-50
ENSG00000113430	606.741	1.92333	0.126709	15.1792	4.86027e-52	1.83608e-50
ENSG00000166579	623.426	0.997819	0.0657699	15.1714	5.47388e-52	2.06363e-50
ENSG00000072062	1715.01	0.780242	0.05143	15.171	5.50705e-52	2.07187e-50
ENSG00000175866	678.833	1.90177	0.125448	15.1598	6.52325e-52	2.44916e-50
ENSG00000012174	2597.22	-1.04637	0.0691371	-15.1347	9.55994e-52	3.58195e-50
ENSG00000117543	497.364	-1.12242	0.0741687	-15.1333	9.76729e-52	3.65217e-50
ENSG00000004700	1053.8	0.73985	0.0488941	15.1317	1.00071e-51	3.73421e-50
ENSG00000188229	15555.8	1.73223	0.114517	15.1264	1.08419e-51	4.03751e-50
ENSG00000166900	1695.53	1.82625	0.120758	15.1232	1.13933e-51	4.23425e-50
ENSG00000168772	118.884	-2.4679	0.163316	-15.1112	1.36614e-51	5.06688e-50
ENSG00000130720	49.485	2.36079	0.1563	15.1043	1.51781e-51	5.61804e-50
ENSG00000100979	281.372	-1.8455	0.122239	-15.0974	1.68402e-51	6.22067e-50
ENSG00000173559	290.057	1.55364	0.102929	15.0943	1.76452e-51	6.50492e-50
ENSG00000160741	855.828	1.1347	0.0752002	15.089	1.91189e-51	7.02032e-50
ENSG00000165449	177.571	-1.84137	0.122034	-15.089	1.91199e-51	7.02032e-50
ENSG00000271601	333.326	-1.1116	0.0736844	-15.0859	2.00382e-51	7.3428e-50
ENSG00000164402	2479.72	-0.413607	0.0274439	-15.071	2.51235e-51	9.18789e-50
ENSG00000102554	503.691	1.70426	0.113135	15.064	2.79277e-51	1.0193e-49
ENSG00000099804	1728.38	1.33908	0.0889178	15.0598	2.97911e-51	1.08515e-49
ENSG00000088325	5507.28	0.82977	0.0551052	15.0579	3.0625e-51	1.11332e-49
ENSG00000126524	963.393	1.10246	0.073219	15.0571	3.10284e-51	1.12575e-49
ENSG00000138380	97.3579	-2.49567	0.16577	-15.055	3.20101e-51	1.15907e-49
ENSG00000117280	255.258	1.1599	0.0770744	15.0491	3.50083e-51	1.26513e-49
ENSG00000100075	2301.41	-1.2621	0.0838944	-15.0439	3.78541e-51	1.36528e-49
ENSG00000173511	657.347	-0.917793	0.0610359	-15.0369	4.20517e-51	1.5137e-49
ENSG00000121210	417.146	-1.04011	0.0691709	-15.0368	4.21697e-51	1.51497e-49
ENSG00000100629	318.628	1.09999	0.0731625	15.0349	4.33425e-51	1.55405e-49
ENSG00000109066	465.155	2.1427	0.142519	15.0346	4.35971e-51	1.56013e-49
ENSG00000125740	162.178	4.49172	0.298882	15.0284	4.78437e-51	1.70876e-49
ENSG00000006757	266.64	-1.13653	0.0756653	-15.0204	5.39619e-51	1.92352e-49
ENSG00000223638	116.142	4.48343	0.298514	15.0192	5.5003e-51	1.95682e-49
ENSG00000185344	872.856	1.22674	0.0818851	14.9812	9.73729e-51	3.45749e-49
ENSG00000110881	572.08	-1.38215	0.0922821	-14.9774	1.03175e-50	3.65644e-49
ENSG00000168243	817.944	1.1685	0.0780723	14.9669	1.20824e-50	4.27361e-49
ENSG00000160218	759.933	0.855751	0.0571845	14.9647	1.2483e-50	4.4068e-49
ENSG00000101544	1688.66	1.16836	0.0780877	14.9621	1.29778e-50	4.57268e-49
ENSG00000169629	2273.91	1.04285	0.0697604	14.949	1.58078e-50	5.55912e-49
ENSG00000060069	706.448	1.44434	0.0966236	14.9481	1.60371e-50	5.62895e-49
ENSG00000197142	23.4697	4.57438	0.30638	14.9304	2.09009e-50	7.32211e-49
ENSG00000188511	68.2815	8.9178	0.597328	14.9295	2.11956e-50	7.41118e-49
ENSG00000223764	347.672	-2.41788	0.161957	-14.9291	2.13062e-50	7.43566e-49
ENSG00000111962	401.757	-0.89561	0.060087	-14.9052	3.04776e-50	1.06162e-48
ENSG00000091879	27.5023	4.36978	0.293194	14.9041	3.10098e-50	1.0781e-48
ENSG00000009335	2331.67	0.732071	0.0491346	14.8993	3.33168e-50	1.15612e-48
ENSG00000131398	211.144	1.80715	0.12142	14.8834	4.22309e-50	1.46268e-48
ENSG00000118680	2675.62	1.04407	0.0702304	14.8664	5.44673e-50	1.88292e-48
ENSG00000286219	155.121	-1.88131	0.126567	-14.8641	5.63717e-50	1.94509e-48
ENSG00000157613	74.756	2.04237	0.137435	14.8606	5.94012e-50	2.04577e-48
ENSG00000130340	1300.31	0.950513	0.0639842	14.8554	6.41448e-50	2.2019e-48
ENSG00000164808	821.964	-0.851165	0.0572967	-14.8554	6.41751e-50	2.2019e-48
ENSG00000179750	324.958	1.12865	0.0760297	14.8448	7.51763e-50	2.57454e-48
ENSG00000197226	2255.05	-0.714196	0.0481211	-14.8416	7.88062e-50	2.69382e-48
ENSG00000128915	540.524	-0.896827	0.0604455	-14.837	8.4503e-50	2.88317e-48
ENSG00000125246	111.686	-1.90452	0.128398	-14.8329	8.97458e-50	3.05636e-48
ENSG00000123395	256.032	1.58938	0.107158	14.8322	9.07747e-50	3.08567e-48
ENSG00000182372	287.732	1.20745	0.0814586	14.8229	1.04219e-49	3.53612e-48
ENSG00000256779	30.7898	3.45775	0.233322	14.8197	1.09311e-49	3.70204e-48
ENSG00000164626	233.256	1.7249	0.116564	14.7978	1.51256e-49	5.11311e-48
ENSG00000070087	1646.39	-1.33292	0.090077	-14.7976	1.51905e-49	5.1256e-48
ENSG00000102024	15023.5	-0.884394	0.0597831	-14.7934	1.61615e-49	5.44321e-48
ENSG00000272405	70.7915	2.26472	0.153096	14.7928	1.62955e-49	5.47827e-48
ENSG00000101844	374.011	0.990087	0.0669337	14.7921	1.64825e-49	5.53099e-48
ENSG00000196754	43.3639	2.36304	0.159963	14.7724	2.20604e-49	7.38923e-48
ENSG00000141644	744.372	0.791317	0.0535862	14.7672	2.385e-49	7.97407e-48
ENSG00000176623	507.984	-0.963667	0.0652645	-14.7656	2.44231e-49	8.15083e-48
ENSG00000197429	234.303	-1.25011	0.0846879	-14.7614	2.59914e-49	8.65845e-48
ENSG00000147251	729.644	-1.1705	0.0793724	-14.7469	3.22142e-49	1.07119e-47
ENSG00000139644	11827.4	0.586072	0.0397606	14.74	3.56815e-49	1.18434e-47
ENSG00000138759	723.689	-1.90832	0.129483	-14.738	3.67257e-49	1.2168e-47
ENSG00000122203	2391.35	0.71081	0.04826	14.7288	4.2128e-49	1.39326e-47
ENSG00000006712	1525.65	0.939189	0.0637909	14.7229	4.59329e-49	1.51637e-47
ENSG00000141959	1974.07	-1.06747	0.0725506	-14.7134	5.28625e-49	1.74199e-47
ENSG00000126247	2888.15	-0.864237	0.0587605	-14.7078	5.74491e-49	1.88973e-47
ENSG00000123179	374.649	-1.50602	0.102406	-14.7063	5.87076e-49	1.92767e-47
ENSG00000165795	320.071	-1.31476	0.0894155	-14.704	6.07935e-49	1.99259e-47
ENSG00000145284	447.889	-0.971615	0.0660843	-14.7027	6.19774e-49	2.02777e-47
ENSG00000165655	843.51	-2.06613	0.140618	-14.6932	7.12475e-49	2.32691e-47
ENSG00000204304	1656.13	-0.596468	0.0406166	-14.6853	8.00337e-49	2.60921e-47
ENSG00000167657	1069.78	1.39292	0.0948896	14.6794	8.73247e-49	2.84185e-47
ENSG00000162885	469.073	1.00102	0.0682489	14.6672	1.04646e-48	3.39952e-47
ENSG00000131196	899	1.68653	0.115018	14.6632	1.10972e-48	3.59862e-47
ENSG00000161800	2687.37	0.718157	0.0490455	14.6426	1.50105e-48	4.85905e-47
ENSG00000109576	207.3	-1.25312	0.0855971	-14.6397	1.56692e-48	5.06333e-47
ENSG00000163877	430.803	1.01676	0.0694638	14.6373	1.62476e-48	5.241e-47
ENSG00000116106	312.526	-1.37832	0.0941794	-14.6351	1.67847e-48	5.40472e-47
ENSG00000033100	836.333	1.52423	0.104185	14.63	1.80812e-48	5.81199e-47
ENSG00000184785	130.951	-2.0149	0.137733	-14.6291	1.83309e-48	5.88195e-47
ENSG00000162923	2204.61	0.818848	0.0560938	14.5978	2.89916e-48	9.28644e-47
ENSG00000076716	1095.48	-1.11716	0.0765946	-14.5854	3.48046e-48	1.1129e-46
ENSG00000135951	151.394	1.37951	0.0946216	14.5792	3.80739e-48	1.21531e-46
ENSG00000136950	734.032	1.18179	0.0811008	14.5718	4.24273e-48	1.35192e-46
ENSG00000099866	59.2378	3.11691	0.213991	14.5656	4.64822e-48	1.47855e-46
ENSG00000005513	227.833	1.85519	0.12738	14.5642	4.7482e-48	1.50774e-46
ENSG00000040199	488.153	1.05022	0.0721364	14.5589	5.13054e-48	1.62633e-46
ENSG00000106852	154.981	1.46865	0.100896	14.5561	5.34007e-48	1.68982e-46
ENSG00000234289	49.1562	2.89836	0.199129	14.5552	5.41417e-48	1.71032e-46
ENSG00000198618	1283.11	-0.890299	0.0612421	-14.5374	7.02269e-48	2.21462e-46
ENSG00000151136	406.149	-1.31651	0.0906031	-14.5305	7.76231e-48	2.44366e-46
ENSG00000272501	43.3103	2.77994	0.191413	14.5233	8.62857e-48	2.71171e-46
ENSG00000171714	361.679	-1.26567	0.0871814	-14.5177	9.36471e-48	2.93802e-46
ENSG00000134146	86.9408	-2.43624	0.167906	-14.5095	1.05441e-47	3.30236e-46
ENSG00000157766	28.6692	3.54224	0.244203	14.5053	1.12131e-47	3.5059e-46
ENSG00000111424	183.745	1.60544	0.110681	14.5052	1.12345e-47	3.50661e-46
ENSG00000125834	1772.3	0.777695	0.0536262	14.5021	1.17414e-47	3.65862e-46
ENSG00000245648	114.462	-3.14703	0.217254	-14.4855	1.49696e-47	4.65659e-46
ENSG00000076770	366.61	-1.39037	0.096026	-14.4792	1.64106e-47	5.09619e-46
ENSG00000076382	1712.61	0.77036	0.0532229	14.4742	1.76272e-47	5.46473e-46
ENSG00000070404	417.539	2.40145	0.165942	14.4716	1.83048e-47	5.6652e-46
ENSG00000173846	229.569	1.59946	0.110562	14.4667	1.96735e-47	6.07854e-46
ENSG00000107954	158.296	2.11258	0.146112	14.4586	2.21285e-47	6.82556e-46
ENSG00000100401	4017.37	1.24788	0.0863723	14.4477	2.59267e-47	7.98368e-46
ENSG00000153046	863.983	0.96568	0.0668543	14.4446	2.71312e-47	8.34057e-46
ENSG00000158158	751.8	1.08041	0.0748264	14.4389	2.94381e-47	9.03458e-46
ENSG00000148848	24.4787	4.1869	0.290049	14.4351	3.11151e-47	9.53329e-46
ENSG00000063978	859.69	0.849549	0.0588783	14.4289	3.40461e-47	1.04139e-45
ENSG00000163430	2210.74	-0.863385	0.059843	-14.4275	3.47505e-47	1.06116e-45
ENSG00000161036	695.543	1.33507	0.0925399	14.427	3.50182e-47	1.06756e-45
ENSG00000133835	2057.18	-0.684872	0.0474804	-14.4243	3.63856e-47	1.1074e-45
ENSG00000174405	280.519	1.30949	0.0908479	14.4141	4.21954e-47	1.2821e-45
ENSG00000084652	2057.48	0.939378	0.0651729	14.4136	4.24748e-47	1.28845e-45
ENSG00000123146	693.224	0.876807	0.0608588	14.4072	4.66084e-47	1.4115e-45
ENSG00000183054	2662.64	1.08003	0.0750788	14.3853	6.40377e-47	1.93614e-45
ENSG00000179085	142.44	-2.03012	0.141212	-14.3765	7.27255e-47	2.19518e-45
ENSG00000078018	285.312	-2.03872	0.141877	-14.3697	8.02116e-47	2.41717e-45
ENSG00000124406	309.942	-1.7497	0.12185	-14.3594	9.29679e-47	2.79697e-45
ENSG00000170074	26.7875	3.87245	0.269897	14.3479	1.09843e-46	3.29924e-45
ENSG00000163956	2743.81	1.02799	0.0716731	14.3427	1.1836e-46	3.54925e-45
ENSG00000136715	1024.54	0.708573	0.0494087	14.3411	1.21198e-46	3.62842e-45
ENSG00000090971	512.447	-1.07687	0.075128	-14.3338	1.34528e-46	4.02092e-45
ENSG00000167552	5721.48	-1.07637	0.0751	-14.3325	1.37171e-46	4.09324e-45
ENSG00000166848	920.816	0.75449	0.0526438	14.332	1.38127e-46	4.11505e-45
ENSG00000228232	621.796	-1.19549	0.0834185	-14.3312	1.39631e-46	4.15311e-45
ENSG00000113645	614.671	1.3042	0.0910086	14.3305	1.4116e-46	4.19179e-45
ENSG00000164867	35.8876	2.81689	0.196583	14.3293	1.43615e-46	4.2578e-45
ENSG00000144554	647.85	-0.844402	0.0589379	-14.327	1.48459e-46	4.3943e-45
ENSG00000145860	1311.39	1.10631	0.0772278	14.3253	1.52152e-46	4.49633e-45
ENSG00000100427	18.1973	3.91748	0.27349	14.324	1.54848e-46	4.56863e-45
ENSG00000128203	135.267	1.46926	0.102642	14.3144	1.77926e-46	5.24111e-45
ENSG00000171236	23.1224	3.37986	0.236214	14.3085	1.93691e-46	5.69633e-45
ENSG00000172057	759.574	0.785643	0.0549161	14.3063	1.99978e-46	5.87179e-45
ENSG00000073111	2953.8	-0.887889	0.0620972	-14.2984	2.23951e-46	6.56518e-45
ENSG00000198105	409.15	-1.13811	0.0796839	-14.2829	2.79836e-46	8.19033e-45
ENSG00000151726	828.592	0.72652	0.0508747	14.2806	2.89178e-46	8.45026e-45
ENSG00000169189	392.792	-1.10171	0.0771722	-14.276	3.09044e-46	9.0164e-45
ENSG00000213937	19.0342	4.57071	0.320217	14.2738	3.18734e-46	9.28434e-45
ENSG00000179855	79.4774	1.81266	0.127014	14.2713	3.30241e-46	9.60425e-45
ENSG00000185875	176.897	-1.89779	0.133046	-14.2642	3.65899e-46	1.06244e-44
ENSG00000161011	2515.31	1.93559	0.135738	14.2597	3.89865e-46	1.13024e-44
ENSG00000115226	250.613	1.18072	0.0828681	14.2482	4.59894e-46	1.33115e-44
ENSG00000204860	187.245	-1.64088	0.115202	-14.2435	4.9211e-46	1.42215e-44
ENSG00000147573	25.9991	3.76564	0.264399	14.2423	5.00845e-46	1.44512e-44
ENSG00000104969	2530.38	1.17265	0.0823593	14.2382	5.30934e-46	1.52953e-44
ENSG00000102996	567.119	-1.26903	0.0891861	-14.229	6.05137e-46	1.74055e-44
ENSG00000128340	294.337	1.44344	0.101577	14.2103	7.90672e-46	2.27064e-44
ENSG00000286667	20.9521	4.66929	0.328688	14.2058	8.43156e-46	2.41758e-44
ENSG00000147231	1567.42	-1.2648	0.0890857	-14.1975	9.49076e-46	2.71703e-44
ENSG00000165495	84.1484	-2.15402	0.151757	-14.1939	9.99717e-46	2.85754e-44
ENSG00000235194	196.852	-1.59006	0.112063	-14.189	1.07231e-45	3.06025e-44
ENSG00000099953	130.892	-1.41863	0.100064	-14.1771	1.26903e-45	3.61605e-44
ENSG00000126768	941.072	-1.0262	0.0723997	-14.1741	1.32508e-45	3.76988e-44
ENSG00000135424	464.039	1.15662	0.0816126	14.1721	1.36303e-45	3.87184e-44
ENSG00000093183	601.542	-0.730322	0.0515439	-14.1689	1.42661e-45	4.04618e-44
ENSG00000114315	859.983	-1.38072	0.0974889	-14.1628	1.55624e-45	4.40701e-44
ENSG00000047936	28.3845	4.68901	0.331274	14.1545	1.75238e-45	4.9548e-44
ENSG00000205213	940.951	-1.38043	0.0975441	-14.1519	1.81836e-45	5.13343e-44
ENSG00000081479	201.417	-2.15521	0.152308	-14.1504	1.85755e-45	5.23601e-44
ENSG00000171223	1487.59	2.69463	0.190492	14.1457	1.98596e-45	5.58936e-44
ENSG00000125875	905.347	0.684683	0.0484112	14.1431	2.06036e-45	5.78987e-44
ENSG00000184381	225.422	-1.69124	0.119655	-14.1343	2.33306e-45	6.54613e-44
ENSG00000143028	52.4957	2.38642	0.168879	14.1309	2.44835e-45	6.85913e-44
ENSG00000112659	326.532	-1.27277	0.090187	-14.1126	3.17746e-45	8.88814e-44
ENSG00000130653	130.301	2.75431	0.195285	14.104	3.58675e-45	1.00177e-43
ENSG00000106692	773.688	-0.889097	0.0630625	-14.0987	3.87023e-45	1.0793e-43
ENSG00000278535	250.028	-1.41679	0.100511	-14.0959	4.02552e-45	1.1209e-43
ENSG00000151725	1898.95	0.940735	0.066747	14.094	4.13278e-45	1.14902e-43
ENSG00000139697	1222.46	0.733964	0.0520947	14.089	4.43569e-45	1.23137e-43
ENSG00000089486	2893.54	0.797473	0.0566112	14.0869	4.57501e-45	1.26813e-43
ENSG00000154153	427.861	-1.24624	0.0884796	-14.085	4.69414e-45	1.29919e-43
ENSG00000101447	834.344	1.26843	0.090082	14.0809	4.97952e-45	1.37609e-43
ENSG00000225899	39.2026	2.88758	0.205074	14.0807	4.99464e-45	1.37819e-43
ENSG00000184486	122.63	-2.1907	0.155643	-14.0752	5.39518e-45	1.48647e-43
ENSG00000123213	649.812	-0.996555	0.0708498	-14.0657	6.16775e-45	1.69678e-43
ENSG00000177374	49.9195	2.2605	0.160829	14.0553	7.14771e-45	1.96342e-43
ENSG00000145911	292.215	1.7568	0.125041	14.0498	7.72631e-45	2.11918e-43
ENSG00000015568	2679.42	1.07051	0.076228	14.0436	8.43658e-45	2.31054e-43
ENSG00000169641	1354.6	0.620413	0.0441786	14.0433	8.47033e-45	2.31632e-43
ENSG00000119866	300.798	-0.985522	0.0701997	-14.0388	9.01642e-45	2.46198e-43
ENSG00000232442	106.616	-1.99342	0.142034	-14.0348	9.55207e-45	2.60436e-43
ENSG00000158470	1682.34	0.811722	0.0579296	14.0122	1.31273e-44	3.57383e-43
ENSG00000165891	1221.68	0.679411	0.048523	14.0018	1.51925e-44	4.12991e-43
ENSG00000260996	20.0204	4.42825	0.316371	13.997	1.62576e-44	4.41293e-43
ENSG00000140382	815.599	-0.729304	0.0521106	-13.9953	1.66498e-44	4.51269e-43
ENSG00000010278	1399.34	0.819792	0.0586	13.9896	1.80355e-44	4.88103e-43
ENSG00000174206	157.458	-1.2319	0.0880773	-13.9866	1.88202e-44	5.08589e-43
ENSG00000099250	637.837	-1.00079	0.0715914	-13.9791	2.0899e-44	5.63935e-43
ENSG00000022840	2134.18	0.948757	0.0678736	13.9783	2.11525e-44	5.69934e-43
ENSG00000111906	936.346	-1.06615	0.0762883	-13.9753	2.20486e-44	5.93208e-43
ENSG00000143924	1875.43	-0.616373	0.0441177	-13.9711	2.33954e-44	6.28519e-43
ENSG00000263574	123.874	11.71	0.838221	13.9701	2.37426e-44	6.36914e-43
ENSG00000113070	206.764	2.01785	0.144521	13.9623	2.64609e-44	7.08796e-43
ENSG00000166311	267.81	1.60331	0.11491	13.9527	3.02804e-44	8.09922e-43
ENSG00000187097	224.158	-1.27258	0.0912817	-13.9412	3.55996e-44	9.50809e-43
ENSG00000075223	356.264	-1.80834	0.129843	-13.9271	4.335e-44	1.15613e-42
ENSG00000162909	4018.52	0.885254	0.063611	13.9167	5.01698e-44	1.33606e-42
ENSG00000145506	702.298	1.16886	0.0840152	13.9124	5.32254e-44	1.41538e-42
ENSG00000142002	1248.92	1.3315	0.095707	13.9123	5.33594e-44	1.41689e-42
ENSG00000102743	489.974	-0.97093	0.0697925	-13.9117	5.38138e-44	1.42688e-42
ENSG00000158186	452.291	0.893744	0.0642741	13.9052	5.8915e-44	1.55988e-42
ENSG00000109956	214.986	3.78986	0.272716	13.8967	6.63115e-44	1.75319e-42
ENSG00000088808	492.544	0.81794	0.0588787	13.892	7.08669e-44	1.87093e-42
ENSG00000136770	497.054	1.07438	0.0773466	13.8904	7.23935e-44	1.90848e-42
ENSG00000149474	325.085	-1.44706	0.10422	-13.8847	7.83804e-44	2.06334e-42
ENSG00000137221	851.899	0.880511	0.0634637	13.8742	9.07467e-44	2.38545e-42
ENSG00000166147	405.585	-1.40084	0.101139	-13.8507	1.25993e-43	3.30723e-42
ENSG00000221866	142.044	-2.04358	0.147554	-13.8497	1.27777e-43	3.34925e-42
ENSG00000159921	565.338	-0.959398	0.0693067	-13.8428	1.40657e-43	3.68161e-42
ENSG00000274180	629.147	1.17519	0.0849678	13.831	1.65733e-43	4.33177e-42
ENSG00000112234	410.614	-1.23647	0.0894024	-13.8303	1.67218e-43	4.36435e-42
ENSG00000164746	25.0164	3.03135	0.219666	13.7998	2.55494e-43	6.65883e-42
ENSG00000255874	155.457	2.54752	0.184751	13.7889	2.97098e-43	7.73213e-42
ENSG00000152234	4187.37	-0.647852	0.0470004	-13.7839	3.18371e-43	8.27402e-42
ENSG00000248323	29.0916	2.73591	0.198496	13.7832	3.21515e-43	8.34391e-42
ENSG00000149485	6194.98	-0.698814	0.0507041	-13.7822	3.2624e-43	8.45454e-42
ENSG00000139428	784.625	-1.01305	0.0735141	-13.7804	3.3463e-43	8.65972e-42
ENSG00000151014	196.174	1.36273	0.0989123	13.7772	3.49603e-43	9.03446e-42
ENSG00000170854	345.604	-1.15081	0.0835365	-13.7761	3.54948e-43	9.15966e-42
ENSG00000152582	160.793	-1.73603	0.126073	-13.77	3.85984e-43	9.94655e-42
ENSG00000110880	2979.47	0.698688	0.0507674	13.7625	4.28363e-43	1.10231e-41
ENSG00000166170	652.194	0.827096	0.0601003	13.7619	4.31849e-43	1.10972e-41
ENSG00000109089	617.499	1.4747	0.10718	13.7592	4.48668e-43	1.15133e-41
ENSG00000128342	428.006	1.80303	0.131153	13.7476	5.26812e-43	1.34996e-41
ENSG00000166794	938.809	-0.822633	0.0598626	-13.742	5.68579e-43	1.45496e-41
ENSG00000148339	541.754	1.73738	0.126444	13.7403	5.82127e-43	1.48755e-41
ENSG00000125753	938.84	1.13397	0.0825611	13.7349	6.27526e-43	1.60133e-41
ENSG00000196693	890.913	-0.953771	0.0694457	-13.734	6.34859e-43	1.61779e-41
ENSG00000251003	133.83	1.78483	0.129965	13.7331	6.43022e-43	1.63631e-41
ENSG00000054267	889.032	0.886173	0.0645343	13.7318	6.54876e-43	1.66417e-41
ENSG00000165806	933.049	0.742252	0.0540572	13.7308	6.63542e-43	1.68385e-41
ENSG00000058085	46.9908	2.34176	0.170568	13.7292	6.79003e-43	1.72071e-41
ENSG00000269609	276.77	-1.63071	0.118791	-13.7276	6.93896e-43	1.75432e-41
ENSG00000133454	20.312	3.90953	0.284794	13.7276	6.94184e-43	1.75432e-41
ENSG00000053371	1228.54	-0.864464	0.0630426	-13.7124	8.56172e-43	2.16071e-41
ENSG00000182481	6100.46	0.985433	0.0718674	13.7118	8.62548e-43	2.17381e-41
ENSG00000090447	392.283	-1.13462	0.0829552	-13.6775	1.3845e-42	3.48445e-41
ENSG00000075785	3272.64	0.895711	0.0654977	13.6755	1.42311e-42	3.57672e-41
ENSG00000134247	1756.93	-0.624215	0.0456475	-13.6747	1.43825e-42	3.60981e-41
ENSG00000067704	2648.8	-0.706771	0.0516972	-13.6713	1.50587e-42	3.77435e-41
ENSG00000169750	1397.2	-0.860387	0.0629429	-13.6693	1.54831e-42	3.87544e-41
ENSG00000106031	214.187	-1.36954	0.100282	-13.6569	1.83652e-42	4.59054e-41
ENSG00000158201	229.894	1.63204	0.119516	13.6554	1.87342e-42	4.67639e-41
ENSG00000031081	209.055	1.71447	0.12559	13.6513	1.98434e-42	4.94655e-41
ENSG00000224578	810.098	-0.968657	0.0710129	-13.6406	2.29724e-42	5.71875e-41
ENSG00000162600	136.428	-2.33325	0.171062	-13.6398	2.32069e-42	5.76929e-41
ENSG00000142945	1667.16	0.568113	0.0416724	13.6328	2.55428e-42	6.3414e-41
ENSG00000151665	132.364	-1.86093	0.136511	-13.6321	2.58178e-42	6.401e-41
ENSG00000167378	787.642	1.12928	0.0828412	13.6319	2.58642e-42	6.40383e-41
ENSG00000140650	498.101	1.08078	0.0793108	13.6271	2.76417e-42	6.83469e-41
ENSG00000135333	60.2687	-3.62133	0.26587	-13.6207	3.01678e-42	7.44925e-41
ENSG00000155093	147.611	1.7735	0.130231	13.6181	3.12536e-42	7.70698e-41
ENSG00000138347	35.2458	3.07175	0.225643	13.6133	3.33722e-42	8.21836e-41
ENSG00000167646	39.8203	2.16054	0.158821	13.6036	3.81334e-42	9.37825e-41
ENSG00000111674	1510.93	0.906425	0.0666631	13.5971	4.1665e-42	1.02331e-40
ENSG00000179743	403.673	-1.21949	0.0897031	-13.5947	4.30414e-42	1.05569e-40
ENSG00000158623	777.825	-0.703367	0.0517408	-13.594	4.34376e-42	1.06399e-40
ENSG00000125944	4791.71	-0.817645	0.0601686	-13.5892	4.63881e-42	1.13474e-40
ENSG00000139292	205.333	-2.34954	0.17303	-13.5788	5.34892e-42	1.30671e-40
ENSG00000250782	178.242	3.49022	0.257169	13.5717	5.89374e-42	1.43788e-40
ENSG00000145604	2773.67	-0.772318	0.0569181	-13.5689	6.12154e-42	1.49147e-40
ENSG00000056487	169.531	1.98373	0.146215	13.5672	6.26328e-42	1.52398e-40
ENSG00000072786	540.738	0.816872	0.0602249	13.5637	6.57519e-42	1.59775e-40
ENSG00000162521	2826.17	-0.747616	0.0551361	-13.5595	6.96497e-42	1.69023e-40
ENSG00000142627	1848.9	1.82038	0.13436	13.5485	8.08566e-42	1.9596e-40
ENSG00000062822	1437.49	-0.956203	0.070611	-13.5419	8.85258e-42	2.14263e-40
ENSG00000168140	157.026	2.1413	0.158129	13.5415	8.90064e-42	2.15142e-40
ENSG00000182870	36.5807	2.52271	0.186307	13.5406	9.00289e-42	2.17327e-40
ENSG00000104783	39.9276	2.5996	0.192032	13.5373	9.41258e-42	2.26917e-40
ENSG00000125503	1320.09	1.3281	0.0981101	13.5368	9.47874e-42	2.28212e-40
ENSG00000224470	991.548	0.891811	0.0658854	13.5358	9.61434e-42	2.31173e-40
ENSG00000172053	2361.92	-0.664028	0.0490772	-13.5303	1.03634e-41	2.48856e-40
ENSG00000167785	419.054	-1.04744	0.0774181	-13.5297	1.0448e-41	2.50561e-40
ENSG00000104133	576.481	-0.919942	0.0680484	-13.5189	1.20916e-41	2.89599e-40
ENSG00000166086	609.636	0.8868	0.0656121	13.5158	1.26182e-41	3.01816e-40
ENSG00000100994	1227.71	0.942797	0.0697741	13.5121	1.32608e-41	3.16773e-40
ENSG00000115705	20.2883	4.03291	0.29847	13.5119	1.32974e-41	3.17234e-40
ENSG00000168916	551.725	-1.23967	0.0917474	-13.5118	1.33224e-41	3.17416e-40
ENSG00000125037	652.306	0.988841	0.0731998	13.5088	1.38774e-41	3.3021e-40
ENSG00000138180	1503.44	1.10361	0.081752	13.4995	1.57513e-41	3.74312e-40
ENSG00000103160	564.217	-0.817343	0.0605648	-13.4953	1.66564e-41	3.9531e-40
ENSG00000115520	202.056	1.30867	0.0969763	13.4948	1.67888e-41	3.97937e-40
ENSG00000187783	55.6691	-7.25457	0.537695	-13.492	1.74334e-41	4.1268e-40
ENSG00000120068	126.738	-1.8558	0.137556	-13.4913	1.76002e-41	4.16091e-40
ENSG00000166886	514.258	1.28619	0.0953952	13.4827	1.97687e-41	4.66756e-40
ENSG00000120738	1293.27	5.55127	0.411738	13.4825	1.98176e-41	4.67308e-40
ENSG00000174943	305.189	1.3132	0.0975104	13.4673	2.43773e-41	5.74089e-40
ENSG00000269800	20.5217	4.17831	0.310389	13.4615	2.63448e-41	6.19628e-40
ENSG00000124209	757.416	0.695911	0.0517014	13.4602	2.68203e-41	6.30003e-40
ENSG00000148773	10410.2	0.713157	0.0529946	13.4572	2.79366e-41	6.54844e-40
ENSG00000148358	2509.69	0.581736	0.0432287	13.4571	2.79494e-41	6.54844e-40
ENSG00000060709	31.0486	2.40766	0.17894	13.4552	2.871e-41	6.71806e-40
ENSG00000168028	15883	-0.688389	0.0511727	-13.4523	2.9858e-41	6.97778e-40
ENSG00000100097	700.554	1.52447	0.113403	13.4429	3.38909e-41	7.91018e-40
ENSG00000105877	64.979	2.35806	0.175493	13.4368	3.68205e-41	8.58302e-40
ENSG00000116329	68.6367	1.99531	0.148501	13.4363	3.70288e-41	8.62061e-40
ENSG00000168542	72.6436	-2.10105	0.156387	-13.4349	3.77518e-41	8.77777e-40
ENSG00000084731	946.134	1.06427	0.0792342	13.432	3.92669e-41	9.11848e-40
ENSG00000112818	18.7963	3.97894	0.296244	13.4313	3.96394e-41	9.19333e-40
ENSG00000107438	2205.63	-0.99305	0.0739664	-13.4257	4.27556e-41	9.90352e-40
ENSG00000108861	1995.33	0.895608	0.0667451	13.4183	4.72274e-41	1.09255e-39
ENSG00000198690	478.484	-0.992522	0.0740042	-13.4117	5.16478e-41	1.19331e-39
ENSG00000007944	264.819	-1.07743	0.0803488	-13.4095	5.32224e-41	1.22814e-39
ENSG00000132471	2057.72	0.827581	0.0617189	13.4089	5.36418e-41	1.23626e-39
ENSG00000162755	145.052	-1.58683	0.118394	-13.403	5.81061e-41	1.33746e-39
ENSG00000204366	208.766	-2.07286	0.154673	-13.4016	5.92036e-41	1.36101e-39
ENSG00000173120	1635.09	0.806669	0.0601965	13.4006	5.99912e-41	1.37739e-39
ENSG00000244187	461.137	-1.5069	0.112592	-13.3837	7.5267e-41	1.72596e-39
ENSG00000116260	799.519	1.17787	0.0880164	13.3824	7.66548e-41	1.75559e-39
ENSG00000078804	625.52	1.82222	0.136173	13.3817	7.73812e-41	1.77001e-39
ENSG00000166681	2374.06	-0.867424	0.0648436	-13.3772	8.22145e-41	1.87822e-39
ENSG00000160886	63.916	2.65867	0.198848	13.3704	9.00789e-41	2.05532e-39
ENSG00000153339	418.988	0.90526	0.0677148	13.3687	9.2118e-41	2.09924e-39
ENSG00000115884	870.508	-0.818061	0.0611973	-13.3676	9.34974e-41	2.12802e-39
ENSG00000135414	1079.77	-1.41954	0.106266	-13.3583	1.05955e-40	2.40857e-39
ENSG00000154920	309.043	-1.22041	0.0914174	-13.3499	1.18583e-40	2.69228e-39
ENSG00000116198	939.682	0.760421	0.0569864	13.3439	1.28579e-40	2.91563e-39
ENSG00000103319	406.767	-1.05274	0.0788963	-13.3434	1.29457e-40	2.9319e-39
ENSG00000038427	2368.16	-1.50179	0.11256	-13.3422	1.31605e-40	2.97687e-39
ENSG00000105341	754.744	0.728461	0.0546036	13.3409	1.33818e-40	3.0232e-39
ENSG00000085063	1455.03	0.93353	0.0699756	13.3408	1.3402e-40	3.02402e-39
ENSG00000231806	120.128	1.3765	0.10324	13.3331	1.4869e-40	3.35091e-39
ENSG00000236753	55.2266	1.91214	0.143424	13.3321	1.50685e-40	3.39171e-39
ENSG00000205544	134.634	-1.46868	0.110167	-13.3314	1.52059e-40	3.41457e-39
ENSG00000103145	411.019	-1.08307	0.081242	-13.3314	1.52073e-40	3.41457e-39
ENSG00000135451	1408.67	0.848016	0.0636474	13.3237	1.68655e-40	3.78226e-39
ENSG00000068878	2147.16	0.771118	0.0578765	13.3235	1.68996e-40	3.78527e-39
ENSG00000189046	268.265	-0.98613	0.0741399	-13.3009	2.28595e-40	5.11395e-39
ENSG00000108984	195.156	-2.19054	0.164694	-13.3007	2.29248e-40	5.11733e-39
ENSG00000116852	313.613	1.32864	0.0998923	13.3007	2.29305e-40	5.11733e-39
ENSG00000175416	985.895	1.20328	0.0904757	13.2995	2.33134e-40	5.19645e-39
ENSG00000133874	593.3	-1.35017	0.101537	-13.2974	2.39652e-40	5.33524e-39
ENSG00000177732	1763.12	-1.22257	0.0919473	-13.2964	2.4295e-40	5.40211e-39
ENSG00000282033	20.2677	3.42872	0.257959	13.2917	2.58595e-40	5.743e-39
ENSG00000054967	481.148	1.30479	0.0981686	13.2913	2.60017e-40	5.7676e-39
ENSG00000180447	435.687	-2.36664	0.17817	-13.283	2.90485e-40	6.43563e-39
ENSG00000164616	209.806	-1.21948	0.0918159	-13.2818	2.95031e-40	6.52844e-39
ENSG00000072954	140.057	1.3222	0.0995849	13.2771	3.14413e-40	6.94895e-39
ENSG00000232810	65.9813	2.87974	0.216972	13.2724	3.34558e-40	7.38527e-39
ENSG00000246130	17.7377	4.30099	0.32409	13.271	3.41033e-40	7.51915e-39
ENSG00000163935	395.058	0.808202	0.0609061	13.2696	3.47293e-40	7.64797e-39
ENSG00000122257	2518.07	1.32821	0.100109	13.2676	3.56963e-40	7.85148e-39
ENSG00000130707	1946.03	-1.28149	0.0965928	-13.2669	3.59976e-40	7.90826e-39
ENSG00000185507	211.674	1.3288	0.100182	13.2638	3.75332e-40	8.2339e-39
ENSG00000105486	2033.82	-0.743077	0.0560232	-13.2637	3.75698e-40	8.2339e-39
ENSG00000197181	20.6411	3.66772	0.27654	13.2629	3.8e-40	8.31824e-39
ENSG00000129103	1103.45	-0.918279	0.0692455	-13.2612	3.88586e-40	8.49604e-39
ENSG00000272468	21.6602	3.44246	0.259628	13.2592	3.99036e-40	8.71411e-39
ENSG00000105643	264.534	1.12387	0.0848296	13.2486	4.59797e-40	1.0029e-38
ENSG00000173275	407.887	-1.85741	0.140198	-13.2485	4.6053e-40	1.00331e-38
ENSG00000105556	623.877	1.32278	0.0998559	13.2469	4.70254e-40	1.02328e-38
ENSG00000092020	199.912	1.31643	0.0994059	13.243	4.95129e-40	1.07613e-38
ENSG00000100714	2944.24	-0.787862	0.0595418	-13.2321	5.72778e-40	1.24342e-38
ENSG00000172828	185.395	-1.10861	0.0838124	-13.2272	6.10867e-40	1.32453e-38
ENSG00000167863	808.861	-0.893814	0.0675871	-13.2246	6.32616e-40	1.37007e-38
ENSG00000237523	112.421	1.61801	0.122469	13.2115	7.52592e-40	1.62798e-38
ENSG00000168298	27.7016	2.94981	0.223327	13.2085	7.84196e-40	1.69434e-38
ENSG00000189007	190.154	-1.33482	0.101077	-13.2059	8.1083e-40	1.74983e-38
ENSG00000179912	820.527	-1.55738	0.117943	-13.2045	8.26442e-40	1.78142e-38
ENSG00000149564	45.872	2.22314	0.168407	13.201	8.65938e-40	1.86436e-38
ENSG00000118894	180.303	-1.37739	0.104374	-13.1967	9.16484e-40	1.97054e-38
ENSG00000196670	551.769	-0.998643	0.075674	-13.1966	9.17405e-40	1.97054e-38
ENSG00000085433	393.813	1.00819	0.0764044	13.1954	9.3247e-40	2.00055e-38
ENSG00000189180	1048.47	-0.906067	0.0686826	-13.1921	9.74496e-40	2.08827e-38
ENSG00000103404	384.358	1.33477	0.101195	13.1901	1.00088e-39	2.1423e-38
ENSG00000137947	496.935	0.833107	0.0631679	13.1888	1.01837e-39	2.17481e-38
ENSG00000203965	178.2	-1.28177	0.0971866	-13.1888	1.01844e-39	2.17481e-38
ENSG00000173546	516.808	1.38472	0.104997	13.1882	1.02616e-39	2.18875e-38
ENSG00000089060	291.736	0.967019	0.0733652	13.1809	1.13023e-39	2.40791e-38
ENSG00000143314	535.819	-1.268	0.0962466	-13.1745	1.23074e-39	2.61901e-38
ENSG00000044524	126.93	-1.85438	0.140769	-13.1732	1.25211e-39	2.66138e-38
ENSG00000183570	112.594	1.51654	0.115151	13.1701	1.30486e-39	2.7703e-38
ENSG00000186063	963.039	0.987002	0.0750139	13.1576	1.53936e-39	3.26437e-38
ENSG00000127870	781.358	0.979285	0.0744422	13.155	1.59331e-39	3.37487e-38
ENSG00000184677	1345.42	0.855212	0.0650111	13.1549	1.59585e-39	3.37635e-38
ENSG00000183161	143.864	-1.53109	0.116402	-13.1535	1.62566e-39	3.43545e-38
ENSG00000169217	1339.39	0.84735	0.0644236	13.1528	1.64013e-39	3.46203e-38
ENSG00000107562	87.0569	-2.14449	0.163078	-13.1501	1.70002e-39	3.58432e-38
ENSG00000163453	556.33	-1.76368	0.134121	-13.1499	1.70468e-39	3.59001e-38
ENSG00000277758	227.65	-1.08669	0.0826501	-13.1481	1.74571e-39	3.67221e-38
ENSG00000223501	582.418	-0.95631	0.0727692	-13.1417	1.8994e-39	3.99093e-38
ENSG00000279561	68.1826	-2.33907	0.178163	-13.1288	2.25052e-39	4.72326e-38
ENSG00000197948	272.465	1.20763	0.0920103	13.125	2.36827e-39	4.96471e-38
ENSG00000023902	495.875	1.01016	0.0769706	13.124	2.40019e-39	5.02101e-38
ENSG00000124145	1438.77	1.62808	0.124054	13.124	2.40061e-39	5.02101e-38
ENSG00000073849	482.895	-1.08819	0.0829401	-13.1201	2.52435e-39	5.27379e-38
ENSG00000104904	6713.64	1.0624	0.0810147	13.1136	2.75048e-39	5.73967e-38
ENSG00000138646	724.563	0.856428	0.0653394	13.1074	2.98749e-39	6.22716e-38
ENSG00000154310	679.147	-0.78851	0.060169	-13.1049	3.08525e-39	6.42364e-38
ENSG00000100883	1076.43	0.779934	0.0595293	13.1017	3.22028e-39	6.69716e-38
ENSG00000166912	183.483	1.13609	0.0867434	13.0971	3.42061e-39	7.10571e-38
ENSG00000185946	252.317	-1.06173	0.081077	-13.0953	3.50267e-39	7.26794e-38
ENSG00000134762	882.287	-0.815889	0.0623191	-13.0921	3.65341e-39	7.57215e-38
ENSG00000166352	250.845	-1.36906	0.104656	-13.0815	4.19898e-39	8.69307e-38
ENSG00000286019	152.786	-1.95243	0.149311	-13.0763	4.49911e-39	9.30392e-38
ENSG00000101751	148.035	-1.45318	0.111142	-13.075	4.57654e-39	9.45337e-38
ENSG00000070610	966.056	0.697013	0.053378	13.0581	5.71637e-39	1.17945e-37
ENSG00000080573	49.756	5.18854	0.397538	13.0517	6.21396e-39	1.28068e-37
ENSG00000197043	2270.33	-0.582882	0.0446617	-13.051	6.26852e-39	1.29047e-37
ENSG00000175745	509.541	-1.3873	0.106322	-13.0482	6.5107e-39	1.33882e-37
ENSG00000100526	526.139	1.33228	0.102112	13.0473	6.58486e-39	1.35255e-37
ENSG00000198431	2569.7	0.950149	0.0728486	13.0428	6.98637e-39	1.43342e-37
ENSG00000143398	2065.18	0.652366	0.0500507	13.0341	7.82616e-39	1.60393e-37
ENSG00000078902	690.844	1.0914	0.0837538	13.031	8.1515e-39	1.66873e-37
ENSG00000134001	1521.87	0.990839	0.0760393	13.0306	8.19516e-39	1.6758e-37
ENSG00000176058	856.62	1.45286	0.111511	13.0289	8.37807e-39	1.71129e-37
ENSG00000198863	511.891	1.03478	0.0794459	13.0249	8.83075e-39	1.80175e-37
ENSG00000204520	348.659	0.9277	0.0712991	13.0114	1.05419e-38	2.14849e-37
ENSG00000185483	295.983	-0.961776	0.0739936	-12.9981	1.2544e-38	2.55368e-37
ENSG00000136100	556.144	-1.0877	0.0837077	-12.994	1.32334e-38	2.69104e-37
ENSG00000143322	1417.61	1.15086	0.0885708	12.9937	1.32847e-38	2.69846e-37
ENSG00000123892	197.422	-1.28203	0.0986667	-12.9936	1.33103e-38	2.70037e-37
ENSG00000147852	287.131	-1.37853	0.106094	-12.9935	1.33235e-38	2.70037e-37
ENSG00000189410	96.7059	1.3822	0.106394	12.9913	1.37141e-38	2.77646e-37
ENSG00000123473	878.32	0.718456	0.0553191	12.9875	1.44103e-38	2.91419e-37
ENSG00000168522	954.845	0.617468	0.047545	12.987	1.44964e-38	2.92837e-37
ENSG00000171843	446.222	-1.22248	0.0941533	-12.9839	1.50936e-38	3.04565e-37
ENSG00000215114	678.535	-0.826896	0.0636995	-12.9812	1.56385e-38	3.15213e-37
ENSG00000138613	129.341	-2.05074	0.157995	-12.9797	1.59427e-38	3.20991e-37
ENSG00000144452	33.6428	2.82966	0.218009	12.9796	1.59816e-38	3.21422e-37
ENSG00000134070	87.2819	1.79572	0.138351	12.9794	1.60155e-38	3.2175e-37
ENSG00000237596	20.293	4.14574	0.31951	12.9753	1.68961e-38	3.3907e-37
ENSG00000092203	830.675	0.804591	0.0620109	12.975	1.69634e-38	3.40047e-37
ENSG00000250305	55.907	-2.07998	0.160322	-12.9738	1.72356e-38	3.45127e-37
ENSG00000128564	128.351	4.52542	0.348846	12.9725	1.75152e-38	3.50343e-37
ENSG00000136816	596.017	1.03134	0.0795429	12.9658	1.91286e-38	3.82196e-37
ENSG00000024862	364.164	1.06647	0.082254	12.9656	1.91747e-38	3.827e-37
ENSG00000184809	65.3886	2.11735	0.163334	12.9633	1.97566e-38	3.93886e-37
ENSG00000196562	2299.88	-0.681119	0.0525461	-12.9623	2.00086e-38	3.98475e-37
ENSG00000104936	390.647	1.45211	0.112072	12.957	2.14553e-38	4.26823e-37
ENSG00000083845	8793.77	-0.84243	0.0650223	-12.956	2.1721e-38	4.3164e-37
ENSG00000196159	290.324	-1.77145	0.136767	-12.9523	2.28047e-38	4.52684e-37
ENSG00000040487	635.762	1.3399	0.103474	12.9491	2.37628e-38	4.71192e-37
ENSG00000206344	34.9657	2.89534	0.22363	12.947	2.4434e-38	4.83978e-37
ENSG00000112576	756.993	1.16055	0.0897389	12.9325	2.94899e-38	5.83492e-37
ENSG00000054179	111.393	1.9518	0.150996	12.9261	3.20523e-38	6.33509e-37
ENSG00000139168	720.449	-1.02231	0.0791191	-12.9212	3.41945e-38	6.75121e-37
ENSG00000168280	944.463	1.13364	0.087751	12.9188	3.52557e-38	6.95324e-37
ENSG00000135454	476.565	1.34866	0.104408	12.9173	3.59739e-38	7.08725e-37
ENSG00000260260	88.8756	-2.00719	0.155397	-12.9166	3.63034e-38	7.14448e-37
ENSG00000215492	2082.36	-0.965958	0.0748125	-12.9117	3.86563e-38	7.59937e-37
ENSG00000019995	495.938	0.944199	0.0731808	12.9023	4.3704e-38	8.58246e-37
ENSG00000131876	1424.96	0.968473	0.0750735	12.9003	4.4817e-38	8.79161e-37
ENSG00000101187	502.182	1.14145	0.0884941	12.8986	4.58097e-38	8.97674e-37
ENSG00000088726	46.0094	2.55357	0.198043	12.894	4.86417e-38	9.5215e-37
ENSG00000128594	29.2109	3.37393	0.261681	12.8933	4.90967e-38	9.60032e-37
ENSG00000165490	425.309	1.03724	0.0804768	12.8887	5.21003e-38	1.01768e-36
ENSG00000254923	21.262	4.99688	0.38781	12.8849	5.47806e-38	1.06889e-36
ENSG00000148154	776.912	1.12136	0.0870638	12.8797	5.85606e-38	1.14143e-36
ENSG00000151079	134.874	1.72761	0.134147	12.8785	5.94763e-38	1.15805e-36
ENSG00000104213	97.5923	-1.68897	0.131148	-12.8784	5.9564e-38	1.15853e-36
ENSG00000007516	113.778	2.44363	0.189776	12.8764	6.1143e-38	1.18798e-36
ENSG00000141934	103.4	1.96774	0.152954	12.8649	7.09351e-38	1.37677e-36
ENSG00000285244	36.9741	3.2161	0.250217	12.8532	8.25025e-38	1.59959e-36
ENSG00000108106	6639.81	1.61356	0.125551	12.8518	8.40149e-38	1.62719e-36
ENSG00000148308	3127.51	0.84668	0.0658874	12.8504	8.55542e-38	1.65525e-36
ENSG00000074603	661.25	0.748993	0.0583341	12.8397	9.82366e-38	1.89862e-36
ENSG00000146409	373.781	-1.04619	0.0814898	-12.8383	1.00041e-37	1.93146e-36
ENSG00000120705	2733.77	0.828617	0.0645438	12.838	1.00374e-37	1.93584e-36
ENSG00000161395	76.3459	-2.32011	0.180782	-12.8337	1.06121e-37	2.04453e-36
ENSG00000204160	925.468	0.810048	0.0631213	12.8332	1.06864e-37	2.05668e-36
ENSG00000160948	776.484	-0.687636	0.0535933	-12.8306	1.10452e-37	2.12351e-36
ENSG00000158480	313.818	1.05372	0.0821708	12.8235	1.211e-37	2.32577e-36
ENSG00000186185	2168.65	0.659751	0.0514607	12.8205	1.25934e-37	2.41609e-36
ENSG00000121104	223.929	0.95871	0.0747919	12.8184	1.29402e-37	2.48002e-36
ENSG00000160695	416.835	0.841451	0.065646	12.818	1.29999e-37	2.48886e-36
ENSG00000197444	78.4588	-1.96644	0.153422	-12.8172	1.31278e-37	2.51073e-36
ENSG00000018236	161.282	-1.52021	0.118654	-12.8121	1.40282e-37	2.68012e-36
ENSG00000126778	450.597	-1.15267	0.0900016	-12.8072	1.49498e-37	2.85323e-36
ENSG00000101150	1522.74	0.749921	0.0585665	12.8046	1.54496e-37	2.94555e-36
ENSG00000131979	357.235	1.33965	0.104651	12.8011	1.61578e-37	3.07737e-36
ENSG00000103342	5115.88	0.782317	0.061127	12.7982	1.67762e-37	3.19183e-36
ENSG00000187498	1364.38	-0.91776	0.0717424	-12.7924	1.80732e-37	3.43503e-36
ENSG00000100077	435.042	0.712521	0.0557213	12.7872	1.93248e-37	3.6691e-36
ENSG00000134086	768.381	-0.679784	0.053162	-12.787	1.93755e-37	3.67493e-36
ENSG00000133710	92.3076	-1.97027	0.154104	-12.7853	1.98075e-37	3.75298e-36
ENSG00000110944	28.6022	2.67285	0.209058	12.7852	1.98399e-37	3.75524e-36
ENSG00000151611	51.8976	-2.17201	0.169968	-12.779	2.14852e-37	4.06245e-36
ENSG00000091622	163.309	1.29056	0.100998	12.7781	2.17436e-37	4.10707e-36
ENSG00000162407	220.528	-1.13403	0.0888337	-12.7658	2.54604e-37	4.80417e-36
ENSG00000102901	369.146	1.02126	0.0800042	12.7651	2.5689e-37	4.84233e-36
ENSG00000164111	3939.99	0.815303	0.0638727	12.7645	2.58798e-37	4.87327e-36
ENSG00000027697	510.014	1.07132	0.0839367	12.7634	2.62538e-37	4.93863e-36
ENSG00000226954	24.0433	3.54801	0.277992	12.763	2.63788e-37	4.95705e-36
ENSG00000215305	572.12	-0.806976	0.0632932	-12.7498	3.12517e-37	5.86674e-36
ENSG00000054356	15.6143	4.63806	0.363865	12.7466	3.25438e-37	6.10304e-36
ENSG00000128050	4536.51	-0.889287	0.0697756	-12.7449	3.32627e-37	6.23148e-36
ENSG00000136114	70.642	1.53717	0.120611	12.7449	3.32978e-37	6.23169e-36
ENSG00000115380	354.088	-1.19067	0.0934467	-12.7417	3.46609e-37	6.48016e-36
ENSG00000148985	229.355	-1.03645	0.0813463	-12.7412	3.49015e-37	6.5185e-36
ENSG00000268223	24.2672	3.38763	0.266056	12.7328	3.88839e-37	7.25489e-36
ENSG00000188620	88.1139	1.88383	0.147973	12.7309	3.98385e-37	7.42545e-36
ENSG00000138413	746.117	-1.67025	0.131333	-12.7177	4.71748e-37	8.7839e-36
ENSG00000121691	714.219	-1.07937	0.0848906	-12.7148	4.89416e-37	9.10363e-36
ENSG00000091129	652.159	-1.11727	0.0878738	-12.7145	4.91443e-37	9.13207e-36
ENSG00000126787	1394.44	0.771796	0.0607408	12.7064	5.44934e-37	1.01158e-35
ENSG00000226383	50.8227	-2.56711	0.20212	-12.7009	5.84522e-37	1.08397e-35
ENSG00000231536	19.3274	3.24966	0.256157	12.6862	7.05318e-37	1.30666e-35
ENSG00000150401	273.505	0.895816	0.0706377	12.6818	7.45637e-37	1.37996e-35
ENSG00000163162	574.89	0.752599	0.0593745	12.6755	8.0878e-37	1.4953e-35
ENSG00000272068	20.0163	2.9138	0.229933	12.6724	8.40998e-37	1.5533e-35
ENSG00000127980	403.244	-0.906224	0.0715344	-12.6684	8.85408e-37	1.63368e-35
ENSG00000264343	200.245	-1.61362	0.127392	-12.6666	9.05872e-37	1.66976e-35
ENSG00000106351	157.247	1.53282	0.12102	12.6659	9.14015e-37	1.68297e-35
ENSG00000110042	340.926	-1.04903	0.082824	-12.6658	9.14875e-37	1.68297e-35
ENSG00000110318	167.932	-1.49691	0.118208	-12.6633	9.43914e-37	1.73464e-35
ENSG00000117650	662.056	1.16938	0.0924071	12.6547	1.05419e-36	1.93535e-35
ENSG00000112972	6305.38	-1.70655	0.134918	-12.6488	1.13576e-36	2.08303e-35
ENSG00000148248	7552.19	0.780235	0.0616969	12.6463	1.17318e-36	2.14951e-35
ENSG00000050165	111.006	1.23785	0.0979405	12.6388	1.29027e-36	2.36167e-35
ENSG00000237330	15.7159	3.89956	0.308707	12.6319	1.40765e-36	2.57395e-35
ENSG00000230882	26.0873	3.15535	0.249846	12.6292	1.45783e-36	2.66305e-35
ENSG00000143995	167.253	-1.24097	0.0982663	-12.6286	1.46829e-36	2.67949e-35
ENSG00000003436	226.848	2.40865	0.190799	12.624	1.55679e-36	2.83816e-35
ENSG00000198876	1193.99	0.668241	0.052935	12.6238	1.56056e-36	2.84221e-35
ENSG00000138002	442.71	-1.36541	0.108176	-12.6221	1.59529e-36	2.90258e-35
ENSG00000103051	908.517	-0.664291	0.0526334	-12.6211	1.61592e-36	2.9372e-35
ENSG00000157510	272.027	1.01979	0.0808206	12.618	1.6812e-36	3.05282e-35
ENSG00000131374	520.503	-0.923959	0.0732372	-12.616	1.72412e-36	3.12765e-35
ENSG00000125458	286.957	-1.13165	0.0897525	-12.6086	1.89363e-36	3.43176e-35
ENSG00000244879	310.844	-1.38709	0.110013	-12.6084	1.89752e-36	3.43542e-35
ENSG00000134874	1149.31	-0.623198	0.0494498	-12.6026	2.04197e-36	3.69328e-35
ENSG00000165644	503.697	-1.38896	0.110242	-12.5992	2.13274e-36	3.85365e-35
ENSG00000165632	306.937	0.972462	0.0772061	12.5957	2.23061e-36	4.02652e-35
ENSG00000136758	3509.9	0.565083	0.0448677	12.5944	2.26589e-36	4.08619e-35
ENSG00000196787	26.3843	2.67014	0.212055	12.5917	2.34421e-36	4.22328e-35
ENSG00000168546	138.11	1.8852	0.149726	12.591	2.36556e-36	4.25754e-35
ENSG00000117114	1415.84	-0.660522	0.0524693	-12.5887	2.43533e-36	4.37881e-35
ENSG00000014919	504.308	-0.814756	0.0648049	-12.5725	2.99295e-36	5.37617e-35
ENSG00000255556	23.7413	4.44921	0.35401	12.568	3.1653e-36	5.68018e-35
ENSG00000170852	937.44	0.753033	0.0599256	12.5661	3.24219e-36	5.81247e-35
ENSG00000172687	348.555	-1.19728	0.095292	-12.5644	3.31554e-36	5.93815e-35
ENSG00000007264	139.5	-1.68233	0.133968	-12.5577	3.60611e-36	6.45225e-35
ENSG00000113368	3719.49	-0.935083	0.0744756	-12.5556	3.70492e-36	6.62259e-35
ENSG00000184831	1250.86	-0.813378	0.0648041	-12.5513	3.90865e-36	6.97995e-35
ENSG00000177675	18.3684	2.99096	0.238357	12.5483	4.0633e-36	7.24906e-35
ENSG00000120694	2177.5	1.95092	0.155502	12.5459	4.18377e-36	7.45672e-35
ENSG00000121769	69.6006	2.9166	0.232534	12.5427	4.35876e-36	7.76105e-35
ENSG00000233321	19.3616	3.58247	0.285662	12.5409	4.45797e-36	7.92999e-35
ENSG00000020181	560.79	-1.35842	0.10836	-12.5362	4.73162e-36	8.40861e-35
ENSG00000155849	85.9503	1.42763	0.113903	12.5337	4.88262e-36	8.66855e-35
ENSG00000162430	2083.97	-0.645082	0.0514815	-12.5304	5.09365e-36	9.03445e-35
ENSG00000134243	1676.87	0.626147	0.0499889	12.5257	5.40101e-36	9.57034e-35
ENSG00000158864	1502.14	-0.726372	0.0579967	-12.5244	5.49195e-36	9.72208e-35
ENSG00000224126	160.267	1.53166	0.122363	12.5174	5.99787e-36	1.06074e-34
ENSG00000166592	14.8662	3.64192	0.29096	12.5169	6.03494e-36	1.06627e-34
ENSG00000117868	2219.45	0.457877	0.0366457	12.4947	7.97934e-36	1.40845e-34
ENSG00000118777	27.7492	2.79027	0.223379	12.4912	8.33653e-36	1.47009e-34
ENSG00000237149	139.933	-2.33324	0.186807	-12.4901	8.4539e-36	1.48935e-34
ENSG00000008405	518.014	0.829613	0.0664242	12.4896	8.50615e-36	1.49712e-34
ENSG00000174099	477.576	0.747406	0.0598444	12.4891	8.55694e-36	1.50461e-34
ENSG00000181472	438.034	1.04404	0.0836093	12.4871	8.77909e-36	1.54219e-34
ENSG00000101109	1515.67	0.56463	0.0452378	12.4814	9.43394e-36	1.65564e-34
ENSG00000179981	460.489	-1.05536	0.0845741	-12.4786	9.77281e-36	1.71347e-34
ENSG00000241104	18.3506	6.31337	0.505978	12.4776	9.89689e-36	1.73356e-34
ENSG00000116661	137.672	-1.13805	0.091231	-12.4744	1.02944e-35	1.80147e-34
ENSG00000268471	71.3356	-1.8513	0.148419	-12.4735	1.04191e-35	1.82156e-34
ENSG00000156313	283.977	0.994019	0.0796927	12.4732	1.04592e-35	1.82682e-34
ENSG00000175224	1940.26	0.892962	0.071628	12.4667	1.13488e-35	1.98031e-34
ENSG00000177807	18.3822	3.51278	0.281937	12.4595	1.24208e-35	2.16531e-34
ENSG00000179119	826.551	0.853004	0.0684857	12.4552	1.30994e-35	2.28143e-34
ENSG00000177225	1185.16	-0.971958	0.078049	-12.4532	1.34383e-35	2.33824e-34
ENSG00000169032	950.828	0.809791	0.0650277	12.453	1.34662e-35	2.34088e-34
ENSG00000159915	55.0206	-2.67439	0.214834	-12.4487	1.42189e-35	2.46937e-34
ENSG00000142675	90.1633	1.33172	0.106998	12.4463	1.46523e-35	2.54222e-34
ENSG00000274750	56.8812	2.24639	0.1805	12.4454	1.48137e-35	2.5678e-34
ENSG00000273559	317.888	0.761633	0.061234	12.4381	1.62388e-35	2.81216e-34
ENSG00000172638	463.264	-0.917443	0.0738181	-12.4284	1.83193e-35	3.16946e-34
ENSG00000272347	50.1511	1.83549	0.14773	12.4246	1.92284e-35	3.32361e-34
ENSG00000102226	3051.92	0.78839	0.0634782	12.4199	2.03927e-35	3.52153e-34
ENSG00000076604	1248.16	0.771156	0.0621414	12.4097	2.31525e-35	3.99435e-34
ENSG00000102921	628.93	0.681258	0.0548988	12.4093	2.32578e-35	4.00874e-34
ENSG00000161638	1191.02	0.937536	0.0755766	12.4051	2.45175e-35	4.2219e-34
ENSG00000277196	92.4065	-1.7184	0.138531	-12.4044	2.47306e-35	4.2546e-34
ENSG00000289731	18.5398	3.46426	0.279314	12.4028	2.52441e-35	4.33885e-34
ENSG00000168398	59.0544	1.70779	0.137724	12.4001	2.60908e-35	4.48018e-34
ENSG00000173805	162.536	1.5351	0.123804	12.3995	2.6295e-35	4.51102e-34
ENSG00000116774	36.9667	-2.55159	0.205852	-12.3953	2.77253e-35	4.75195e-34
ENSG00000008056	22.0021	3.40691	0.274917	12.3925	2.87026e-35	4.91485e-34
ENSG00000198113	96.2945	2.60199	0.209971	12.3921	2.88347e-35	4.92895e-34
ENSG00000116678	422.649	-1.44456	0.116571	-12.3921	2.88387e-35	4.92895e-34
ENSG00000269293	70.7668	-1.92092	0.15509	-12.3858	3.11779e-35	5.32379e-34
ENSG00000170412	747.657	1.13314	0.0915106	12.3826	3.24619e-35	5.53786e-34
ENSG00000055208	1767.8	0.638352	0.051561	12.3805	3.3315e-35	5.67812e-34
ENSG00000198554	721.698	-0.866255	0.0700231	-12.371	3.75173e-35	6.3884e-34
ENSG00000183963	668.54	0.735414	0.059449	12.3705	3.77465e-35	6.42146e-34
ENSG00000234616	847.704	-1.01649	0.0821917	-12.3673	3.93008e-35	6.67968e-34
ENSG00000177030	1077.25	-0.850933	0.068819	-12.3648	4.05271e-35	6.88172e-34
ENSG00000143850	165.305	1.35016	0.109221	12.3617	4.21154e-35	7.14479e-34
ENSG00000166575	454.751	-0.933069	0.0754877	-12.3605	4.2727e-35	7.24184e-34
ENSG00000115241	3666.16	0.867702	0.0702036	12.3598	4.31286e-35	7.30316e-34
ENSG00000179941	253.826	-1.08454	0.0877557	-12.3586	4.37489e-35	7.40136e-34
ENSG00000164039	182.501	-1.23064	0.0995865	-12.3575	4.4375e-35	7.50036e-34
ENSG00000133789	834.508	0.897563	0.0726366	12.3569	4.4707e-35	7.54951e-34
ENSG00000132164	309.359	-0.873404	0.0706829	-12.3566	4.48521e-35	7.56704e-34
ENSG00000169896	16.3887	3.77562	0.305634	12.3534	4.66839e-35	7.86884e-34
ENSG00000158406	32.1291	3.35216	0.271521	12.3459	5.12778e-35	8.63523e-34
ENSG00000071859	1876.35	0.770826	0.0624528	12.3425	5.345e-35	8.99275e-34
ENSG00000283776	156.283	3.34433	0.271043	12.3387	5.60408e-35	9.41999e-34
ENSG00000079215	630.228	1.25191	0.10148	12.3366	5.75649e-35	9.66732e-34
ENSG00000205336	78.4511	1.55397	0.125972	12.3359	5.80622e-35	9.7419e-34
ENSG00000178950	1264.99	0.832247	0.0674728	12.3346	5.90065e-35	9.89129e-34
ENSG00000169515	1058.66	-1.05706	0.0857023	-12.334	5.93994e-35	9.94805e-34
ENSG00000090097	506.644	1.07645	0.087281	12.3332	6.00206e-35	1.00429e-33
ENSG00000141447	440.918	-1.11434	0.0904567	-12.319	7.15719e-35	1.19648e-33
ENSG00000115525	218.919	0.995326	0.0808053	12.3176	7.2845e-35	1.21665e-33
ENSG00000157326	186.457	-1.31193	0.106522	-12.3161	7.41922e-35	1.23802e-33
ENSG00000165566	33.7626	2.45142	0.199079	12.3138	7.63427e-35	1.27275e-33
ENSG00000130520	3357.87	-1.05982	0.0861154	-12.307	8.30282e-35	1.38295e-33
ENSG00000104067	1181.87	0.694308	0.0564222	12.3056	8.45308e-35	1.4067e-33
ENSG00000132003	166.103	1.53935	0.125107	12.3043	8.58781e-35	1.42782e-33
ENSG00000174996	1436.46	1.0436	0.0848225	12.3034	8.68478e-35	1.44263e-33
ENSG00000100911	531.002	0.999788	0.0813201	12.2945	9.69754e-35	1.60941e-33
ENSG00000068394	610.848	0.855968	0.0696444	12.2905	1.01813e-34	1.68816e-33
ENSG00000124214	3770.36	0.612206	0.0498345	12.2848	1.09349e-34	1.81148e-33
ENSG00000254685	95.6352	-2.96781	0.241612	-12.2834	1.11243e-34	1.8412e-33
ENSG00000158290	3168.74	-1.06769	0.0869315	-12.282	1.13135e-34	1.87081e-33
ENSG00000005448	423.608	-0.921498	0.0750538	-12.2778	1.19145e-34	1.96841e-33
ENSG00000185973	435.137	-1.02641	0.0836106	-12.2761	1.21716e-34	2.00908e-33
ENSG00000198517	624.677	1.60675	0.130887	12.2759	1.22038e-34	2.01259e-33
ENSG00000291110	62.8312	-1.9357	0.157708	-12.2739	1.2502e-34	2.0599e-33
ENSG00000148396	4471.18	0.846519	0.0690018	12.2681	1.34426e-34	2.2129e-33
ENSG00000164850	31.9408	3.81051	0.310721	12.2634	1.42354e-34	2.34131e-33
ENSG00000272335	125.436	-1.71048	0.13949	-12.2624	1.44225e-34	2.36994e-33
ENSG00000162434	1956.15	0.584161	0.0476533	12.2586	1.51168e-34	2.4818e-33
ENSG00000149289	424.777	0.981846	0.0801122	12.2559	1.5623e-34	2.56262e-33
ENSG00000132640	916.816	-1.0012	0.0817018	-12.2544	1.59198e-34	2.60898e-33
ENSG00000123685	46.7323	1.86329	0.152098	12.2506	1.6685e-34	2.73192e-33
ENSG00000214029	314.68	-1.42343	0.116209	-12.2488	1.70509e-34	2.78934e-33
ENSG00000166685	531.695	0.88101	0.0719328	12.2477	1.72848e-34	2.82509e-33
ENSG00000187609	478.625	1.04408	0.0852533	12.2468	1.74847e-34	2.8552e-33
ENSG00000158373	72.2902	1.86924	0.152656	12.2448	1.79164e-34	2.9231e-33
ENSG00000106603	1017.64	-0.615277	0.0502513	-12.244	1.80903e-34	2.94885e-33
ENSG00000133056	136.502	-1.83063	0.149559	-12.2401	1.89742e-34	3.09018e-33
ENSG00000123353	252.16	1.23189	0.100668	12.2371	1.96936e-34	3.20449e-33
ENSG00000187954	715.855	1.23023	0.100546	12.2355	2.00965e-34	3.26715e-33
ENSG00000006831	2575.58	0.607908	0.0496931	12.2332	2.06508e-34	3.35429e-33
ENSG00000087258	52.8239	1.89825	0.15518	12.2326	2.08135e-34	3.37772e-33
ENSG00000185442	248.298	0.967316	0.079103	12.2286	2.18766e-34	3.54711e-33
ENSG00000223891	111.031	1.36636	0.111777	12.2239	2.31587e-34	3.75167e-33
ENSG00000106714	166.101	-1.40214	0.114734	-12.2207	2.40907e-34	3.8992e-33
ENSG00000107249	215.827	1.83093	0.149881	12.2159	2.5553e-34	4.13224e-33
ENSG00000148572	439.804	0.798993	0.0654515	12.2074	2.83843e-34	4.58604e-33
ENSG00000175395	85.2992	-1.88765	0.154636	-12.207	2.85102e-34	4.60232e-33
ENSG00000141562	934.616	0.859486	0.0704248	12.2043	2.94826e-34	4.75511e-33
ENSG00000198792	979.507	0.819096	0.0671328	12.2011	3.06545e-34	4.93976e-33
ENSG00000179046	50.1636	2.48359	0.203565	12.2005	3.09051e-34	4.97578e-33
ENSG00000161618	366.759	-1.86212	0.152636	-12.1998	3.11647e-34	5.01317e-33
ENSG00000276045	364.163	1.08762	0.0892249	12.1897	3.52768e-34	5.66967e-33
ENSG00000061337	484.209	-0.895018	0.0734849	-12.1796	3.99118e-34	6.40897e-33
ENSG00000107798	937.31	-1.03794	0.0852317	-12.1778	4.08026e-34	6.54628e-33
ENSG00000119509	376.328	-0.927707	0.0762199	-12.1715	4.41132e-34	7.07124e-33
ENSG00000063660	1066.59	1.02548	0.0842654	12.1696	4.51143e-34	7.22538e-33
ENSG00000103647	212.564	1.38381	0.113713	12.1693	4.52984e-34	7.24854e-33
ENSG00000214279	62.7898	-2.6289	0.216043	-12.1684	4.58152e-34	7.32484e-33
ENSG00000237886	55.8714	-2.76289	0.227066	-12.1678	4.61439e-34	7.37096e-33
ENSG00000167676	121.788	3.04491	0.250378	12.1613	4.9983e-34	7.97726e-33
ENSG00000176845	500.008	1.23271	0.101366	12.161	5.01556e-34	7.99783e-33
ENSG00000130762	342.301	0.983506	0.0808993	12.1572	5.25501e-34	8.37237e-33
ENSG00000107738	43.8795	1.89894	0.156268	12.1518	5.61498e-34	8.93811e-33
ENSG00000077616	204.828	-1.47687	0.12159	-12.1463	5.99977e-34	9.54234e-33
ENSG00000125520	1525.65	-1.1548	0.0952149	-12.1284	7.46956e-34	1.18697e-32
ENSG00000183955	1431.45	0.724779	0.0597734	12.1254	7.74414e-34	1.22953e-32
ENSG00000197324	994.816	0.853226	0.070399	12.1199	8.29062e-34	1.31516e-32
ENSG00000205531	2394.93	0.57016	0.0470762	12.1114	9.18648e-34	1.45601e-32
ENSG00000205978	1193.33	-1.50751	0.124516	-12.107	9.70134e-34	1.53628e-32
ENSG00000166402	968.369	-0.943242	0.0779933	-12.0939	1.13777e-33	1.80019e-32
ENSG00000176896	58.287	-2.17917	0.180205	-12.0927	1.15396e-33	1.82423e-32
ENSG00000243943	449.157	-1.26788	0.104889	-12.0878	1.22459e-33	1.93421e-32
ENSG00000187531	373.401	1.0954	0.0906758	12.0804	1.34098e-33	2.11623e-32
ENSG00000196092	16.6662	3.23089	0.267482	12.0789	1.36567e-33	2.15334e-32
ENSG00000285517	32.6246	2.24263	0.185672	12.0785	1.37229e-33	2.16192e-32
ENSG00000223573	90.361	1.56136	0.129309	12.0746	1.43813e-33	2.2637e-32
ENSG00000049883	282.153	-1.24973	0.103514	-12.073	1.46708e-33	2.30728e-32
ENSG00000011426	2923.42	1.02343	0.0848063	12.0679	1.56108e-33	2.45301e-32
ENSG00000111252	476.172	0.920008	0.0762476	12.0661	1.59603e-33	2.50515e-32
ENSG00000104872	964.073	0.844548	0.069994	12.066	1.59699e-33	2.50515e-32
ENSG00000156873	365.144	0.799414	0.0662759	12.0619	1.6785e-33	2.63075e-32
ENSG00000213160	1067.8	1.05168	0.0872046	12.0599	1.72018e-33	2.69378e-32
ENSG00000103811	643.451	-0.887061	0.0735567	-12.0596	1.72714e-33	2.70236e-32
ENSG00000158296	35.618	2.20442	0.182889	12.0533	1.86315e-33	2.91268e-32
ENSG00000151503	2405.39	0.503635	0.0417961	12.0498	1.94386e-33	3.03627e-32
ENSG00000157954	1697.59	0.762092	0.0632565	12.0477	1.99551e-33	3.11429e-32
ENSG00000105701	3650.16	-0.63467	0.0526905	-12.0452	2.05476e-33	3.20402e-32
ENSG00000149313	1158.4	-1.45453	0.120759	-12.0448	2.06484e-33	3.217e-32
ENSG00000151376	19.3275	2.80899	0.23325	12.0429	2.11497e-33	3.29231e-32
ENSG00000089685	3409.93	0.796794	0.0661732	12.041	2.16248e-33	3.36341e-32
ENSG00000029725	910.378	0.650132	0.0539968	12.0402	2.18396e-33	3.39393e-32
ENSG00000196295	263.004	-1.22618	0.101948	-12.0275	2.54619e-33	3.9535e-32
ENSG00000204262	295.495	-1.20334	0.10008	-12.0237	2.66679e-33	4.13724e-32
ENSG00000249620	16.1133	-4.25926	0.354441	-12.0168	2.89822e-33	4.49248e-32
ENSG00000198162	1269.07	0.865131	0.0719996	12.0158	2.93574e-33	4.54424e-32
ENSG00000186205	284.815	-1.19934	0.0998141	-12.0158	2.93657e-33	4.54424e-32
ENSG00000108829	3455.77	0.993671	0.0827349	12.0103	3.13716e-33	4.85054e-32
ENSG00000008517	1761.05	1.30157	0.108446	12.002	3.46963e-33	5.36009e-32
ENSG00000179314	362.169	1.0582	0.0881734	12.0014	3.49404e-33	5.39325e-32
ENSG00000165548	104.931	1.34092	0.111745	11.9998	3.56158e-33	5.49287e-32
ENSG00000137834	387.474	-1.59911	0.133298	-11.9964	3.70875e-33	5.71503e-32
ENSG00000182240	400.235	-0.891008	0.0742843	-11.9946	3.79399e-33	5.84148e-32
ENSG00000066382	115.901	-1.45206	0.121092	-11.9913	3.9449e-33	6.06872e-32
ENSG00000150760	1007.08	-0.876985	0.0731478	-11.9892	4.04728e-33	6.221e-32
ENSG00000116906	998.971	-0.697207	0.0581598	-11.9878	4.11804e-33	6.32446e-32
ENSG00000173894	1617.12	-0.952525	0.0794803	-11.9844	4.28859e-33	6.58087e-32
ENSG00000155189	464.725	1.10813	0.0925023	11.9795	4.55155e-33	6.97853e-32
ENSG00000214223	1657.14	-0.946907	0.0790692	-11.9757	4.7658e-33	7.30091e-32
ENSG00000203685	107.734	-2.80742	0.234483	-11.9728	4.93092e-33	7.54371e-32
ENSG00000101407	734.529	-0.604857	0.0505192	-11.9728	4.93252e-33	7.54371e-32
ENSG00000112183	104.981	1.97446	0.164939	11.9708	5.05218e-33	7.72026e-32
ENSG00000188917	580.886	-0.752963	0.0629168	-11.9676	5.25248e-33	8.01966e-32
ENSG00000113391	434.829	-0.878805	0.0734536	-11.9641	5.48038e-33	8.36066e-32
ENSG00000160953	698.521	-0.71568	0.059827	-11.9625	5.58514e-33	8.51339e-32
ENSG00000164715	830.559	0.997449	0.0834026	11.9594	5.79498e-33	8.8259e-32
ENSG00000026652	557.239	1.06937	0.0894239	11.9585	5.86291e-33	8.92195e-32
ENSG00000267280	131.84	-1.54467	0.12922	-11.9538	6.20367e-33	9.43267e-32
ENSG00000223722	11.9052	4.19504	0.351127	11.9474	6.70219e-33	1.01822e-31
ENSG00000265972	645.325	-3.23843	0.271073	-11.9467	6.75505e-33	1.0254e-31
ENSG00000183186	374.341	1.48746	0.124517	11.9459	6.82441e-33	1.03507e-31
ENSG00000229214	17.6815	3.86232	0.323458	11.9407	7.26128e-33	1.10042e-31
ENSG00000123643	365.318	1.19206	0.0998831	11.9345	7.82106e-33	1.18428e-31
ENSG00000023330	682.903	0.994664	0.0833452	11.9343	7.84374e-33	1.18673e-31
ENSG00000140859	369.635	1.40527	0.11779	11.9303	8.22936e-33	1.24405e-31
ENSG00000107175	545.666	0.877523	0.0735558	11.93	8.25469e-33	1.24685e-31
ENSG00000269893	312.776	-1.34197	0.112523	-11.9263	8.63519e-33	1.30325e-31
ENSG00000104044	51.5531	-2.41801	0.202757	-11.9257	8.69878e-33	1.31176e-31
ENSG00000155097	819.971	1.66736	0.139836	11.9237	8.90329e-33	1.3415e-31
ENSG00000166851	1506.89	0.919117	0.077153	11.9129	1.01374e-32	1.52618e-31
ENSG00000133961	733.126	0.665507	0.0558833	11.9089	1.06425e-32	1.60092e-31
ENSG00000258947	32.7755	3.1048	0.260817	11.9041	1.12628e-32	1.69285e-31
ENSG00000181222	5345.48	1.16913	0.098215	11.9038	1.13142e-32	1.69917e-31
ENSG00000099958	83.7808	-2.01964	0.169676	-11.9029	1.14241e-32	1.71427e-31
ENSG00000114346	1422.63	1.06807	0.0897897	11.8953	1.25266e-32	1.87816e-31
ENSG00000165861	299.26	1.0088	0.0848204	11.8934	1.28136e-32	1.91964e-31
ENSG00000111262	25.7046	3.99417	0.335842	11.893	1.28673e-32	1.92611e-31
ENSG00000112210	332.5	0.846122	0.0711466	11.8927	1.29235e-32	1.93293e-31
ENSG00000261949	58.2634	1.89854	0.159651	11.8918	1.30532e-32	1.95075e-31
ENSG00000128829	1139.15	-0.738832	0.0621304	-11.8916	1.30827e-32	1.95355e-31
ENSG00000155256	787.147	1.03114	0.0867178	11.8908	1.32212e-32	1.97263e-31
ENSG00000143224	201.082	-0.965057	0.0811933	-11.8859	1.40093e-32	2.08851e-31
ENSG00000181652	21.4688	2.18655	0.184003	11.8832	1.44637e-32	2.1545e-31
ENSG00000108784	352.864	-1.40904	0.118625	-11.8782	1.53721e-32	2.28796e-31
ENSG00000146670	2222.3	0.812625	0.0684257	11.876	1.5769e-32	2.34512e-31
ENSG00000250386	27.1409	-2.92705	0.246488	-11.875	1.5963e-32	2.37206e-31
ENSG00000079335	156.16	1.06597	0.0898017	11.8703	1.68877e-32	2.50742e-31
ENSG00000099994	43.6385	-2.54086	0.214076	-11.869	1.71531e-32	2.54477e-31
ENSG00000183087	600.199	-0.960427	0.0809305	-11.8673	1.75013e-32	2.59433e-31
ENSG00000132824	2024.06	0.633345	0.0533709	11.8669	1.75958e-32	2.60623e-31
ENSG00000117676	954.992	0.586055	0.0494014	11.8631	1.83947e-32	2.72235e-31
ENSG00000175166	4073.13	1.02811	0.0866797	11.8611	1.88535e-32	2.78801e-31
ENSG00000090889	1536.07	0.699109	0.0589438	11.8606	1.8963e-32	2.80194e-31
ENSG00000072609	670.487	0.677493	0.0571286	11.8591	1.93071e-32	2.85047e-31
ENSG00000088756	132.746	-1.62379	0.136948	-11.8569	1.98076e-32	2.92202e-31
ENSG00000223745	113.631	-2.02139	0.170533	-11.8534	2.06741e-32	3.04739e-31
ENSG00000111481	2433.04	-0.738353	0.0623457	-11.8429	2.34282e-32	3.45058e-31
ENSG00000100345	9757.76	0.950129	0.0802365	11.8416	2.37876e-32	3.50069e-31
ENSG00000137720	114.415	-1.4448	0.122031	-11.8396	2.43569e-32	3.58159e-31
ENSG00000137409	3268.33	0.765073	0.0646408	11.8358	2.55006e-32	3.74677e-31
ENSG00000125648	1640.57	-0.612924	0.0518061	-11.8311	2.69559e-32	3.95742e-31
ENSG00000105559	158.663	1.19109	0.100712	11.8267	2.84029e-32	4.16652e-31
ENSG00000169258	369.408	0.956931	0.0809133	11.8266	2.84365e-32	4.16811e-31
ENSG00000221914	1928.47	0.71358	0.060339	11.8262	2.85883e-32	4.18701e-31
ENSG00000109805	1793.68	0.742998	0.0628416	11.8233	2.95661e-32	4.32676e-31
ENSG00000109016	358.335	0.9351	0.079181	11.8096	3.48048e-32	5.08933e-31
ENSG00000143554	211.135	-1.14696	0.0971549	-11.8055	3.65551e-32	5.34101e-31
ENSG00000085733	4044.24	0.647209	0.0548533	11.7989	3.95468e-32	5.77352e-31
ENSG00000186642	20.9933	3.21379	0.272605	11.7892	4.43656e-32	6.47187e-31
ENSG00000111897	2220.28	0.897845	0.0762024	11.7824	4.81196e-32	7.0139e-31
ENSG00000163781	2202.29	0.638411	0.0542116	11.7763	5.17227e-32	7.53309e-31
ENSG00000204387	347.689	-1.53886	0.130715	-11.7727	5.39951e-32	7.85781e-31
ENSG00000102125	454.674	-0.734199	0.062391	-11.7677	5.72562e-32	8.32578e-31
ENSG00000144649	59.7162	-1.74895	0.148624	-11.7676	5.73078e-32	8.32667e-31
ENSG00000134824	3787.19	-1.0989	0.0934511	-11.7591	6.34369e-32	9.20992e-31
ENSG00000126581	634.275	0.881335	0.074965	11.7566	6.52951e-32	9.47219e-31
ENSG00000102879	126.495	1.45721	0.123979	11.7537	6.75984e-32	9.79856e-31
ENSG00000186665	363.771	-0.911019	0.0775107	-11.7535	6.77856e-32	9.81792e-31
ENSG00000171786	15.7891	3.1841	0.270957	11.7513	6.95233e-32	1.00617e-30
ENSG00000280287	108.508	1.9328	0.164552	11.7458	7.41802e-32	1.07271e-30
ENSG00000185924	277.732	-1.19032	0.101352	-11.7443	7.55096e-32	1.09108e-30
ENSG00000113328	4856.09	-1.69833	0.144637	-11.742	7.76306e-32	1.12084e-30
ENSG00000197620	330.838	-0.898039	0.0764918	-11.7403	7.91865e-32	1.14241e-30
ENSG00000155729	237.493	-1.04648	0.0891688	-11.736	8.33784e-32	1.20193e-30
ENSG00000132199	505.778	-0.963565	0.0821117	-11.7348	8.45241e-32	1.21749e-30
ENSG00000154945	1041.08	0.593815	0.0506245	11.7298	8.96818e-32	1.29077e-30
ENSG00000132846	441.199	-1.42007	0.121066	-11.7297	8.97708e-32	1.29104e-30
ENSG00000140350	2626.87	-0.844967	0.0720383	-11.7294	9.0076e-32	1.29441e-30
ENSG00000013810	2453.51	0.790444	0.0674251	11.7233	9.68227e-32	1.39027e-30
ENSG00000197857	169.783	-1.21057	0.103294	-11.7196	1.01096e-31	1.45049e-30
ENSG00000116062	3361.91	-0.510456	0.043559	-11.7187	1.02197e-31	1.46515e-30
ENSG00000278817	451.289	-0.871694	0.0743862	-11.7185	1.02479e-31	1.46803e-30
ENSG00000161791	621.565	1.06882	0.0912326	11.7153	1.06352e-31	1.52233e-30
ENSG00000164751	273.327	-0.941321	0.0803623	-11.7135	1.08744e-31	1.55535e-30
ENSG00000115170	240.864	1.14289	0.0975763	11.7128	1.09598e-31	1.56635e-30
ENSG00000139354	695.029	1.38028	0.117846	11.7125	1.09935e-31	1.56994e-30
ENSG00000253873	243.71	-1.24467	0.106277	-11.7115	1.11229e-31	1.58717e-30
ENSG00000081803	204.395	-1.13809	0.0971824	-11.7109	1.12125e-31	1.59871e-30
ENSG00000170144	4127.27	-0.583884	0.0498635	-11.7096	1.13774e-31	1.62097e-30
ENSG00000204677	25.7618	2.75379	0.235231	11.7068	1.177e-31	1.6756e-30
ENSG00000074621	260.925	-1.5246	0.130292	-11.7015	1.25275e-31	1.78206e-30
ENSG00000260852	147.22	1.21491	0.103832	11.7007	1.26375e-31	1.79631e-30
ENSG00000261342	24.6886	3.04152	0.259948	11.7005	1.26715e-31	1.79974e-30
ENSG00000128512	182.026	-1.44111	0.123169	-11.7002	1.27081e-31	1.80354e-30
ENSG00000137207	1259.5	0.609699	0.0521233	11.6973	1.31633e-31	1.86671e-30
ENSG00000111269	742.921	0.986451	0.0843353	11.6968	1.32392e-31	1.87601e-30
ENSG00000162174	302.968	0.950672	0.0812844	11.6956	1.3419e-31	1.90002e-30
ENSG00000111737	1282.47	0.91869	0.0785599	11.6941	1.36563e-31	1.93213e-30
ENSG00000052749	784.525	1.70027	0.145428	11.6915	1.40881e-31	1.99168e-30
ENSG00000123453	162.773	-1.24145	0.106221	-11.6873	1.47955e-31	2.09007e-30
ENSG00000187630	172.419	-1.14838	0.0982629	-11.6868	1.48914e-31	2.10201e-30
ENSG00000148803	339.081	-0.868308	0.0743131	-11.6844	1.53071e-31	2.15902e-30
ENSG00000168056	1554.33	-1.09628	0.0938376	-11.6827	1.56264e-31	2.20236e-30
ENSG00000129354	61.854	2.29321	0.196313	11.6814	1.58632e-31	2.23402e-30
ENSG00000266173	144.338	-1.67326	0.143255	-11.6803	1.60786e-31	2.26261e-30
ENSG00000104976	286.3	1.25269	0.107265	11.6785	1.64148e-31	2.30815e-30
ENSG00000227128	278.345	-1.04496	0.0894905	-11.6768	1.67536e-31	2.35398e-30
ENSG00000172009	2260.33	0.91326	0.0782194	11.6756	1.69841e-31	2.38454e-30
ENSG00000250584	13.4264	4.4644	0.382592	11.6688	1.8397e-31	2.58094e-30
ENSG00000110046	762.402	1.46721	0.125741	11.6685	1.84642e-31	2.58839e-30
ENSG00000269113	64.7739	-1.50957	0.129375	-11.6682	1.85273e-31	2.59523e-30
ENSG00000175376	540.826	0.781092	0.066974	11.6626	1.97868e-31	2.76955e-30
ENSG00000102763	489.839	-0.942972	0.080855	-11.6625	1.98108e-31	2.77079e-30
ENSG00000225695	290.347	-1.10354	0.0946574	-11.6583	2.08219e-31	2.90999e-30
ENSG00000100033	80.5773	-1.98121	0.169953	-11.6574	2.10315e-31	2.93704e-30
ENSG00000165821	1007.11	-0.663058	0.0568851	-11.6561	2.13612e-31	2.9808e-30
ENSG00000178342	18.2672	3.52123	0.302113	11.6554	2.15452e-31	3.0042e-30
ENSG00000183340	312.729	-1.0326	0.0886055	-11.6539	2.19306e-31	3.0556e-30
ENSG00000120725	264.091	-0.908903	0.0779968	-11.6531	2.21325e-31	3.08139e-30
ENSG00000136052	242.298	1.15491	0.0991377	11.6495	2.3074e-31	3.21003e-30
ENSG00000166908	772.241	1.0021	0.0860216	11.6494	2.31094e-31	3.21252e-30
ENSG00000139684	2162.55	-0.970742	0.0833614	-11.645	2.43372e-31	3.38064e-30
ENSG00000127418	1058.28	0.966908	0.083058	11.6414	2.53953e-31	3.52494e-30
ENSG00000117222	475.034	0.636394	0.0546937	11.6356	2.71655e-31	3.7678e-30
ENSG00000103089	35.1992	1.92389	0.165361	11.6345	2.75335e-31	3.81596e-30
ENSG00000067596	1503.38	0.712571	0.0612722	11.6296	2.91458e-31	4.03635e-30
ENSG00000165194	298.363	-2.91242	0.250474	-11.6276	2.98212e-31	4.12676e-30
ENSG00000117298	1673.69	0.746627	0.0642219	11.6257	3.0492e-31	4.21641e-30
ENSG00000137404	583.616	-0.825887	0.0710428	-11.6252	3.06874e-31	4.24022e-30
ENSG00000118900	1943.04	0.771303	0.0663694	11.6214	3.20992e-31	4.43196e-30
ENSG00000180425	39.3771	-2.78838	0.240035	-11.6166	3.39473e-31	4.68361e-30
ENSG00000140992	1436.07	0.899737	0.077465	11.6148	3.46797e-31	4.7777e-30
ENSG00000169902	245.904	0.942633	0.0811583	11.6147	3.46815e-31	4.7777e-30
ENSG00000166411	722.131	0.784426	0.0675794	11.6075	3.77618e-31	5.19813e-30
ENSG00000135048	551.012	0.85145	0.0733926	11.6013	4.05828e-31	5.58226e-30
ENSG00000167981	144.968	1.27578	0.109992	11.5989	4.17414e-31	5.73733e-30
ENSG00000159082	223.601	0.813785	0.070214	11.5901	4.62764e-31	6.3559e-30
ENSG00000082497	313.385	-1.28775	0.111109	-11.59	4.63158e-31	6.35654e-30
ENSG00000126903	468.238	1.2571	0.108522	11.5838	4.98069e-31	6.83056e-30
ENSG00000112852	92.8819	-1.63424	0.141136	-11.5792	5.25385e-31	7.19978e-30
ENSG00000168505	81.0205	1.67632	0.144829	11.5745	5.55002e-31	7.59996e-30
ENSG00000160767	1473.39	-0.874334	0.0755631	-11.5709	5.78592e-31	7.91707e-30
ENSG00000115009	33.8489	2.01515	0.174168	11.5701	5.84117e-31	7.98671e-30
ENSG00000138777	892.522	-0.764139	0.0660448	-11.57	5.84689e-31	7.98857e-30
ENSG00000178934	15.5929	2.796	0.241717	11.5672	6.04046e-31	8.24689e-30
ENSG00000283235	18.6288	3.10527	0.268482	11.566	6.12601e-31	8.35747e-30
ENSG00000004866	301.367	0.892607	0.0772118	11.5605	6.53305e-31	8.90614e-30
ENSG00000092036	188.258	-1.31352	0.113648	-11.5578	6.74366e-31	9.18642e-30
ENSG00000204267	251.061	0.989974	0.0856556	11.5576	6.75671e-31	9.19736e-30
ENSG00000177338	23.2489	9.76486	0.845326	11.5516	7.24685e-31	9.85722e-30
ENSG00000057935	975.258	-0.653111	0.0565438	-11.5505	7.33518e-31	9.96996e-30
ENSG00000186115	26.3118	4.24132	0.367557	11.5392	8.36875e-31	1.13664e-29
ENSG00000168913	97.3334	-2.00327	0.173718	-11.5317	9.13173e-31	1.23934e-29
ENSG00000148288	271.4	-0.838436	0.0727341	-11.5274	9.59848e-31	1.30173e-29
ENSG00000164877	173.191	1.18292	0.102626	11.5265	9.696e-31	1.31398e-29
ENSG00000164978	179.785	-1.16904	0.101423	-11.5264	9.70836e-31	1.31468e-29
ENSG00000038358	1005.71	0.870952	0.0755937	11.5215	1.02817e-30	1.39129e-29
ENSG00000214530	487.904	0.866493	0.0752235	11.5189	1.0594e-30	1.4325e-29
ENSG00000133065	775.65	0.649044	0.0563478	11.5185	1.06401e-30	1.43767e-29
ENSG00000127838	523.246	-0.606011	0.0526132	-11.5182	1.06769e-30	1.44157e-29
ENSG00000138796	1253.66	-0.535042	0.0464598	-11.5162	1.09288e-30	1.4745e-29
ENSG00000166016	560.277	1.00643	0.0873995	11.5153	1.10528e-30	1.49013e-29
ENSG00000169116	658.328	-1.01214	0.0879047	-11.514	1.12139e-30	1.51074e-29
ENSG00000101096	48.2374	1.96165	0.170413	11.5112	1.1591e-30	1.56039e-29
ENSG00000138744	151.642	-1.50987	0.131179	-11.5101	1.17396e-30	1.57925e-29
ENSG00000214941	213.792	-1.16476	0.101255	-11.5032	1.27155e-30	1.70927e-29
ENSG00000237181	18.2689	3.10009	0.269735	11.4931	1.42922e-30	1.91981e-29
ENSG00000172183	73.2631	1.77015	0.154029	11.4923	1.44208e-30	1.93566e-29
ENSG00000188811	322.532	-0.823603	0.0716699	-11.4916	1.4536e-30	1.9497e-29
ENSG00000119397	698.967	0.951272	0.0827861	11.4907	1.46892e-30	1.9688e-29
ENSG00000139631	158.384	-1.51735	0.132069	-11.489	1.4976e-30	2.00578e-29
ENSG00000149809	641.029	-1.63857	0.142626	-11.4886	1.50561e-30	2.01503e-29
ENSG00000135241	486.631	1.08594	0.0945326	11.4874	1.52589e-30	2.04068e-29
ENSG00000124613	225.416	-1.29071	0.112376	-11.4857	1.55758e-30	2.08154e-29
ENSG00000026297	240.703	-1.31988	0.114917	-11.4855	1.56028e-30	2.08363e-29
ENSG00000259207	52.1664	2.20235	0.191898	11.4767	1.72827e-30	2.30629e-29
ENSG00000115594	63.9262	1.6453	0.143371	11.4759	1.74448e-30	2.32623e-29
ENSG00000146232	249.348	1.03457	0.0901702	11.4735	1.79245e-30	2.38846e-29
ENSG00000107338	208.286	1.16188	0.101286	11.4713	1.83802e-30	2.4474e-29
ENSG00000179933	385.637	0.906357	0.079042	11.4668	1.93739e-30	2.57784e-29
ENSG00000172889	828.629	-0.731913	0.0638379	-11.4652	1.9732e-30	2.62358e-29
ENSG00000104823	391.556	-0.833719	0.0727264	-11.4638	2.00579e-30	2.66499e-29
ENSG00000016391	304.051	-1.43655	0.125326	-11.4625	2.03535e-30	2.7023e-29
ENSG00000138623	104.613	1.77569	0.154929	11.4613	2.06403e-30	2.73839e-29
ENSG00000099331	1667.12	0.741885	0.064754	11.457	2.16964e-30	2.87642e-29
ENSG00000158427	266.895	-1.10091	0.0961183	-11.4537	2.25215e-30	2.98365e-29
ENSG00000139567	174.754	1.06733	0.0932212	11.4495	2.36572e-30	3.13185e-29
ENSG00000104081	432.526	-1.48001	0.129305	-11.446	2.46379e-30	3.25932e-29
ENSG00000185803	560.415	1.34152	0.117212	11.4452	2.48546e-30	3.28562e-29
ENSG00000020256	968.686	-0.600045	0.0524426	-11.4419	2.58046e-30	3.40874e-29
ENSG00000234147	158.971	-1.19483	0.104476	-11.4365	2.74784e-30	3.62723e-29
ENSG00000167186	299.986	-1.09076	0.0954097	-11.4324	2.88172e-30	3.80122e-29
ENSG00000073584	187.794	-1.56307	0.136737	-11.4313	2.91789e-30	3.84616e-29
ENSG00000133134	625.709	1.37873	0.12068	11.4247	3.14673e-30	4.14481e-29
ENSG00000163257	1191.6	-0.612731	0.0536352	-11.424	3.17151e-30	4.17445e-29
ENSG00000133318	4819.13	0.494553	0.0433044	11.4204	3.3071e-30	4.3498e-29
ENSG00000168884	422.513	0.991633	0.0868635	11.416	3.47905e-30	4.57268e-29
ENSG00000233639	52.9828	-1.80229	0.1579	-11.4141	3.55402e-30	4.66786e-29
ENSG00000157240	410.195	-0.910036	0.0797299	-11.414	3.56018e-30	4.67261e-29
ENSG00000160703	367.445	-1.01156	0.0886431	-11.4116	3.65966e-30	4.79974e-29
ENSG00000174326	48.7913	-2.16485	0.18973	-11.4101	3.721e-30	4.87669e-29
ENSG00000065029	593.482	-1.00421	0.0880218	-11.4086	3.78724e-30	4.95996e-29
ENSG00000162873	16.1094	2.67446	0.234464	11.4067	3.87184e-30	5.06713e-29
ENSG00000142611	554.08	-1.00349	0.0880102	-11.402	4.08646e-30	5.34419e-29
ENSG00000130939	1295.9	-0.633001	0.0555296	-11.3993	4.21285e-30	5.50556e-29
ENSG00000087903	172.131	1.04552	0.0917576	11.3944	4.46058e-30	5.82514e-29
ENSG00000188786	422.587	0.718351	0.0630578	11.3919	4.58644e-30	5.98524e-29
ENSG00000143643	494.027	0.741073	0.0650768	11.3877	4.81675e-30	6.28131e-29
ENSG00000164011	266.647	-1.15361	0.101415	-11.3751	5.56138e-30	7.2472e-29
ENSG00000161558	138.63	-1.32336	0.116347	-11.3743	5.61669e-30	7.31408e-29
ENSG00000197375	548.222	-0.779807	0.0685605	-11.374	5.63396e-30	7.33135e-29
ENSG00000120451	1336.44	0.613417	0.0539323	11.3738	5.64528e-30	7.34087e-29
ENSG00000129158	290.811	-0.937662	0.0824894	-11.3671	6.10149e-30	7.92847e-29
ENSG00000125354	897.237	-0.780553	0.0686828	-11.3646	6.27476e-30	8.14784e-29
ENSG00000179833	1182.6	0.86482	0.076108	11.3631	6.3865e-30	8.28708e-29
ENSG00000112304	248.365	-1.07023	0.0941933	-11.362	6.46116e-30	8.37802e-29
ENSG00000107742	75.4831	1.45528	0.128091	11.3613	6.5163e-30	8.44353e-29
ENSG00000113504	2489.34	0.847248	0.0745843	11.3596	6.64471e-30	8.60384e-29
ENSG00000118985	788.122	1.27105	0.111921	11.3567	6.87265e-30	8.8927e-29
ENSG00000012061	717.678	0.627588	0.0552768	11.3535	7.12122e-30	9.20784e-29
ENSG00000164362	73.468	-2.29787	0.202399	-11.3531	7.15383e-30	9.24348e-29
ENSG00000196639	37.2074	2.29289	0.202012	11.3502	7.39573e-30	9.5493e-29
ENSG00000248290	25.3979	2.37365	0.209181	11.3473	7.64467e-30	9.86378e-29
ENSG00000272269	15.2684	3.71857	0.327746	11.3459	7.77197e-30	1.0021e-28
ENSG00000011347	189.36	1.22624	0.108085	11.3452	7.83331e-30	1.0093e-28
ENSG00000137642	393.61	-1.13394	0.0999505	-11.345	7.8539e-30	1.01124e-28
ENSG00000130741	15710.4	-0.72142	0.0635897	-11.3449	7.85992e-30	1.0113e-28
ENSG00000261512	169.88	1.1479	0.101236	11.3389	8.42275e-30	1.08296e-28
ENSG00000005889	1825.54	0.554846	0.0489345	11.3385	8.45454e-30	1.08628e-28
ENSG00000188997	105.586	1.10955	0.0978684	11.3372	8.58775e-30	1.10263e-28
ENSG00000136247	664.062	-0.544366	0.0480291	-11.3341	8.89697e-30	1.14153e-28
ENSG00000173272	1506.97	-0.92173	0.0814504	-11.3165	1.08776e-29	1.39467e-28
ENSG00000072310	482.758	-1.31026	0.115791	-11.3157	1.09664e-29	1.40508e-28
ENSG00000130052	211.229	0.960313	0.0848679	11.3154	1.10131e-29	1.41008e-28
ENSG00000174951	182.805	1.45923	0.129006	11.3113	1.15304e-29	1.47528e-28
ENSG00000120709	1645.57	0.548154	0.0484735	11.3083	1.19355e-29	1.52605e-28
ENSG00000145623	469.2	0.795639	0.0703729	11.306	1.22504e-29	1.56522e-28
ENSG00000155792	54.2175	-2.27517	0.201272	-11.304	1.25417e-29	1.60132e-28
ENSG00000022567	230.813	1.40611	0.124403	11.3029	1.26985e-29	1.6202e-28
ENSG00000180015	82.626	1.44036	0.127453	11.301	1.29668e-29	1.65329e-28
ENSG00000100479	229.594	-0.999	0.0884252	-11.2977	1.34724e-29	1.71656e-28
ENSG00000128185	889.021	-0.94488	0.0836552	-11.2949	1.39018e-29	1.77003e-28
ENSG00000197019	191.641	1.63195	0.144488	11.2947	1.39407e-29	1.77375e-28
ENSG00000117410	1583.18	1.0864	0.0962058	11.2924	1.43003e-29	1.81825e-28
ENSG00000108669	1208.11	1.02953	0.0911868	11.2903	1.4647e-29	1.86105e-28
ENSG00000181418	104.234	1.56439	0.138701	11.2789	1.66865e-29	2.11872e-28
ENSG00000174607	301.392	1.0472	0.0928686	11.2762	1.72077e-29	2.18338e-28
ENSG00000102897	303.272	1.16249	0.103103	11.275	1.74335e-29	2.21049e-28
ENSG00000140873	27.3893	-2.9949	0.265624	-11.2749	1.74495e-29	2.21099e-28
ENSG00000183726	1540.29	0.753652	0.0668594	11.2722	1.8002e-29	2.27942e-28
ENSG00000128394	181.413	-1.12477	0.0997941	-11.2709	1.82706e-29	2.31184e-28
ENSG00000100368	12.0799	3.48107	0.308884	11.2698	1.84948e-29	2.33859e-28
ENSG00000019102	18.9042	3.39501	0.301259	11.2694	1.85818e-29	2.34797e-28
ENSG00000178445	572.712	-0.90967	0.0807259	-11.2686	1.87465e-29	2.36715e-28
ENSG00000228716	6565.12	-0.835515	0.0741461	-11.2685	1.87729e-29	2.36885e-28
ENSG00000167702	489.099	1.21309	0.107703	11.2634	1.99025e-29	2.50966e-28
ENSG00000236423	20.2822	4.91181	0.436144	11.2619	2.0234e-29	2.54971e-28
ENSG00000075218	1460.04	0.831914	0.0739118	11.2555	2.17588e-29	2.73996e-28
ENSG00000203666	73.1375	1.48197	0.131731	11.2499	2.31757e-29	2.91638e-28
ENSG00000125850	59.6268	1.6831	0.149624	11.2488	2.34657e-29	2.95085e-28
ENSG00000058335	13.2083	4.43994	0.394926	11.2425	2.52276e-29	3.17024e-28
ENSG00000110906	799.273	0.601253	0.0534861	11.2413	2.55598e-29	3.20978e-28
ENSG00000141965	73.9526	1.87461	0.166771	11.2406	2.57577e-29	3.23241e-28
ENSG00000188211	1697.13	0.959796	0.085393	11.2398	2.6011e-29	3.26197e-28
ENSG00000275880	15.9795	3.96168	0.352472	11.2397	2.60323e-29	3.26241e-28
ENSG00000185800	836.859	0.960995	0.0855023	11.2394	2.61107e-29	3.26999e-28
ENSG00000081059	621.508	1.01557	0.0904178	11.232	2.84006e-29	3.55434e-28
ENSG00000160570	634.411	0.905472	0.0806224	11.231	2.87112e-29	3.59076e-28
ENSG00000104047	136.946	-1.33519	0.118901	-11.2295	2.92208e-29	3.652e-28
ENSG00000081177	496.152	-0.708148	0.0630992	-11.2228	3.15226e-29	3.937e-28
ENSG00000260293	173.475	-2.25465	0.200901	-11.2227	3.15603e-29	3.93902e-28
ENSG00000103248	267.37	-1.01358	0.0903496	-11.2184	3.31048e-29	4.12897e-28
ENSG00000167740	319.896	-1.63051	0.145377	-11.2157	3.41506e-29	4.25652e-28
ENSG00000150712	1526.64	0.521708	0.0465239	11.2138	3.49078e-29	4.34793e-28
ENSG00000050438	126.387	1.13689	0.101395	11.2124	3.54304e-29	4.41002e-28
ENSG00000198589	1186.39	-0.818561	0.0730215	-11.2099	3.64804e-29	4.53764e-28
ENSG00000145819	265.101	0.776377	0.0693077	11.2019	3.9913e-29	4.96123e-28
ENSG00000116604	639.735	1.14882	0.102559	11.2015	4.01003e-29	4.98114e-28
ENSG00000198185	154.858	-1.37417	0.122692	-11.2002	4.06815e-29	5.04991e-28
ENSG00000015133	403.289	-1.09798	0.0980427	-11.199	4.12397e-29	5.11573e-28
ENSG00000255327	21.2986	4.00631	0.357744	11.1988	4.13127e-29	5.12132e-28
ENSG00000118961	299.599	-0.898157	0.0802342	-11.1942	4.35382e-29	5.39356e-28
ENSG00000196704	1840.2	-0.712607	0.0636619	-11.1936	4.38177e-29	5.42451e-28
ENSG00000183496	569.838	-0.881739	0.0788624	-11.1807	5.06744e-29	6.26911e-28
ENSG00000185666	73.8767	1.62967	0.14576	11.1805	5.07927e-29	6.27952e-28
ENSG00000159176	1242.82	0.916032	0.0819474	11.1783	5.20873e-29	6.43522e-28
ENSG00000169499	206.463	-1.26006	0.11278	-11.1727	5.54378e-29	6.84455e-28
ENSG00000101052	787.777	-0.686858	0.0614784	-11.1723	5.56954e-29	6.87172e-28
ENSG00000163626	209.674	-0.994009	0.088975	-11.1718	5.60442e-29	6.91011e-28
ENSG00000180011	568.036	-0.711277	0.0637584	-11.1558	6.7076e-29	8.26474e-28
ENSG00000289913	92.1529	-1.83243	0.164301	-11.1529	6.93311e-29	8.53686e-28
ENSG00000144010	61.8293	-3.58424	0.321393	-11.1522	6.98523e-29	8.59526e-28
ENSG00000284024	436.782	0.794177	0.0712188	11.1512	7.06309e-29	8.68523e-28
ENSG00000106049	674.605	-0.745623	0.066866	-11.151	7.07961e-29	8.6997e-28
ENSG00000155827	958.645	-0.631427	0.0566275	-11.1505	7.1177e-29	8.74065e-28
ENSG00000176049	219.964	-1.27841	0.114661	-11.1495	7.20165e-29	8.83782e-28
ENSG00000132423	188.175	-1.24629	0.111803	-11.1472	7.38707e-29	9.0593e-28
ENSG00000234072	172.962	-1.07669	0.0966153	-11.1441	7.6476e-29	9.37253e-28
ENSG00000089050	400.794	-1.01743	0.0913007	-11.1437	7.68206e-29	9.40847e-28
ENSG00000064666	420.247	1.65948	0.14896	11.1405	7.97063e-29	9.75537e-28
ENSG00000188522	948.854	1.16239	0.104364	11.1378	8.21221e-29	1.00443e-27
ENSG00000100242	935.119	0.699467	0.0628031	11.1375	8.24374e-29	1.00762e-27
ENSG00000186193	1557.19	1.48205	0.133099	11.1349	8.47984e-29	1.03578e-27
ENSG00000185736	76.1803	1.42706	0.128239	11.1281	9.15996e-29	1.11811e-27
ENSG00000121361	153.963	-1.13499	0.10203	-11.1241	9.58124e-29	1.16876e-27
ENSG00000134597	547.448	-0.839792	0.0754942	-11.1239	9.59564e-29	1.16974e-27
ENSG00000163635	439.607	0.866768	0.0779531	11.1191	1.01291e-28	1.23395e-27
ENSG00000114251	342.921	-0.923625	0.0830788	-11.1175	1.03177e-28	1.25609e-27
ENSG00000232533	97.3864	1.16787	0.105053	11.117	1.03694e-28	1.26154e-27
ENSG00000145723	123.263	-1.36242	0.122591	-11.1135	1.07789e-28	1.31049e-27
ENSG00000089737	2332.62	0.570125	0.0513183	11.1096	1.12685e-28	1.36911e-27
ENSG00000152990	721.391	-0.542309	0.0488233	-11.1076	1.15247e-28	1.3993e-27
ENSG00000156521	606.519	-1.08622	0.0977971	-11.1068	1.16196e-28	1.4099e-27
ENSG00000164815	468.595	-1.01115	0.0910488	-11.1056	1.17876e-28	1.4293e-27
ENSG00000198399	686.385	0.738399	0.0664894	11.1055	1.17951e-28	1.4293e-27
ENSG00000164707	146.53	-1.31316	0.118247	-11.1052	1.18367e-28	1.43339e-27
ENSG00000105402	551.693	0.991796	0.0893155	11.1044	1.19392e-28	1.44484e-27
ENSG00000152620	846.528	-1.17069	0.105444	-11.1026	1.21911e-28	1.47436e-27
ENSG00000179304	528.799	-0.801967	0.0722791	-11.0954	1.32029e-28	1.59567e-27
ENSG00000111843	1045.29	-0.682708	0.0615338	-11.0948	1.32883e-28	1.60494e-27
ENSG00000141030	1879.95	0.830097	0.0748267	11.0936	1.34749e-28	1.6264e-27
ENSG00000251129	294.355	-0.863017	0.0778084	-11.0916	1.37857e-28	1.66281e-27
ENSG00000153165	529.61	0.807948	0.072858	11.0894	1.41309e-28	1.70333e-27
ENSG00000163617	48.2596	-1.85074	0.166908	-11.0883	1.42932e-28	1.72176e-27
ENSG00000108679	2774.06	-0.71261	0.064268	-11.0881	1.43301e-28	1.72508e-27
ENSG00000116741	133.118	1.05357	0.095021	11.0877	1.4387e-28	1.73079e-27
ENSG00000101000	279.442	-0.804326	0.0725463	-11.0871	1.44967e-28	1.74284e-27
ENSG00000249306	216.192	1.6378	0.147751	11.0849	1.48581e-28	1.78512e-27
ENSG00000172031	136.515	1.38879	0.125297	11.084	1.50054e-28	1.80072e-27
ENSG00000158669	1144.36	0.553653	0.0499508	11.084	1.50076e-28	1.80072e-27
ENSG00000125170	401.478	0.731602	0.0660169	11.082	1.53346e-28	1.83791e-27
ENSG00000132436	864.388	-0.906256	0.0817771	-11.082	1.53376e-28	1.83791e-27
ENSG00000099625	265.463	1.68983	0.152525	11.0791	1.58508e-28	1.89816e-27
ENSG00000111206	2809.8	0.729908	0.0658863	11.0783	1.59899e-28	1.91356e-27
ENSG00000112561	191.566	1.17384	0.105972	11.0769	1.62347e-28	1.94159e-27
ENSG00000223960	208.738	-1.02327	0.0924079	-11.0734	1.68863e-28	2.01817e-27
ENSG00000160785	479.827	1.169	0.105569	11.0733	1.6897e-28	2.01817e-27
ENSG00000197081	3847.05	1.34334	0.121328	11.072	1.71602e-28	2.04827e-27
ENSG00000165802	4104.62	0.862722	0.077924	11.0713	1.72816e-28	2.06142e-27
ENSG00000145687	674.893	-0.793897	0.0717416	-11.0661	1.83257e-28	2.18454e-27
ENSG00000204371	1013.04	-0.720186	0.0650967	-11.0633	1.88939e-28	2.25081e-27
ENSG00000188227	211.927	-1.2439	0.112436	-11.0632	1.89315e-28	2.25383e-27
ENSG00000224189	194.845	1.11585	0.100898	11.0592	1.97828e-28	2.35364e-27
ENSG00000116209	1510.45	0.543171	0.049137	11.0542	2.09139e-28	2.4866e-27
ENSG00000177885	2203.68	0.664795	0.0601404	11.054	2.0957e-28	2.49011e-27
ENSG00000273344	151.049	-1.23932	0.112132	-11.0524	2.13536e-28	2.53558e-27
ENSG00000289117	12.6983	5.12235	0.463669	11.0474	2.2555e-28	2.67651e-27
ENSG00000074855	317.29	-1.27861	0.115748	-11.0465	2.28015e-28	2.704e-27
ENSG00000167654	16.9982	2.78656	0.252272	11.0458	2.29647e-28	2.7216e-27
ENSG00000108433	689.387	0.700596	0.0634532	11.0411	2.41953e-28	2.86559e-27
ENSG00000196263	248.949	-1.18474	0.107339	-11.0374	2.52142e-28	2.98433e-27
ENSG00000138463	321.398	0.780979	0.0707585	11.0373	2.52642e-28	2.98832e-27
ENSG00000119979	675.441	0.689226	0.062458	11.035	2.58981e-28	3.06133e-27
ENSG00000196123	299.741	-1.01089	0.0916427	-11.0308	2.71374e-28	3.20575e-27
ENSG00000116667	631.504	-0.906832	0.0822735	-11.0222	2.98806e-28	3.52753e-27
ENSG00000167800	14.5586	4.93878	0.448155	11.0202	3.05254e-28	3.60133e-27
ENSG00000162413	939.208	1.20937	0.109766	11.0177	3.14079e-28	3.70307e-27
ENSG00000058404	117.639	1.63756	0.148637	11.0172	3.15782e-28	3.72074e-27
ENSG00000127663	1451.35	0.83901	0.0761591	11.0165	3.18046e-28	3.74501e-27
ENSG00000117481	489.548	0.764615	0.0694214	11.0141	3.26762e-28	3.84518e-27
ENSG00000133069	222.335	0.854476	0.0775925	11.0123	3.33213e-28	3.91857e-27
ENSG00000255314	17.2046	6.78974	0.616611	11.0114	3.36766e-28	3.95781e-27
ENSG00000068724	365.569	0.787122	0.0714919	11.0099	3.42206e-28	4.01917e-27
ENSG00000234664	429.762	-1.0249	0.0930912	-11.0097	3.43318e-28	4.02964e-27
ENSG00000152904	304.752	0.756117	0.0686858	11.0084	3.48323e-28	4.08578e-27
ENSG00000135299	330.536	-1.00584	0.0913909	-11.0059	3.58054e-28	4.19723e-27
ENSG00000145348	214.669	-1.08373	0.0985193	-11.0002	3.81321e-28	4.46712e-27
ENSG00000183255	1934.18	0.609751	0.0554365	10.9991	3.86019e-28	4.51926e-27
ENSG00000177854	150.552	-1.20477	0.109578	-10.9946	4.05823e-28	4.74807e-27
ENSG00000084207	8464.52	-0.844154	0.0768018	-10.9913	4.20701e-28	4.91901e-27
ENSG00000164080	890.165	0.886905	0.080734	10.9855	4.4867e-28	5.24269e-27
ENSG00000106069	140.742	-1.06398	0.0969123	-10.9787	4.83595e-28	5.64537e-27
ENSG00000107537	203.421	-1.15354	0.105071	-10.9787	4.83748e-28	5.64537e-27
ENSG00000143624	1384.97	-1.10162	0.100358	-10.9769	4.9352e-28	5.75575e-27
ENSG00000198010	17.6851	2.76691	0.252233	10.9697	5.34733e-28	6.23243e-27
ENSG00000248333	1113.57	0.625245	0.0570085	10.9676	5.47171e-28	6.37335e-27
ENSG00000106628	2361.47	-0.824284	0.0751593	-10.9672	5.49738e-28	6.39917e-27
ENSG00000280587	9.85634	4.54022	0.414284	10.9592	6.00176e-28	6.98185e-27
ENSG00000102967	139.825	-1.21561	0.110959	-10.9555	6.25578e-28	7.27274e-27
ENSG00000175274	1249.39	0.628308	0.0573609	10.9536	6.38597e-28	7.41939e-27
ENSG00000143753	1795.3	0.788489	0.0719943	10.9521	6.49154e-28	7.53726e-27
ENSG00000132334	182.221	0.847836	0.0774146	10.9519	6.50761e-28	7.55114e-27
ENSG00000174469	551.411	-0.903702	0.0825228	-10.9509	6.57636e-28	7.62608e-27
ENSG00000198931	2446.5	-1.08192	0.0988591	-10.9441	7.09232e-28	8.2192e-27
ENSG00000120727	845.344	0.732037	0.0668893	10.944	7.0997e-28	8.22255e-27
ENSG00000138166	284.003	2.42721	0.221817	10.9424	7.22589e-28	8.36341e-27
ENSG00000173726	4997.19	-1.09896	0.100435	-10.942	7.25904e-28	8.39648e-27
ENSG00000128694	119.725	-1.28651	0.117577	-10.9419	7.26874e-28	8.40238e-27
ENSG00000268350	532.469	-0.810064	0.0740418	-10.9406	7.36841e-28	8.51223e-27
ENSG00000260196	330.205	1.01546	0.0928389	10.9379	7.59725e-28	8.76846e-27
ENSG00000175899	22.1664	2.96028	0.270646	10.9378	7.59978e-28	8.76846e-27
ENSG00000073060	1029.48	-0.718169	0.0657124	-10.929	8.3791e-28	9.66153e-27
ENSG00000132185	14.9036	3.71392	0.339864	10.9277	8.50125e-28	9.79622e-27
ENSG00000100055	11.806	4.74262	0.434104	10.9251	8.74615e-28	1.00721e-26
ENSG00000170542	70.1885	1.57074	0.143792	10.9237	8.88302e-28	1.02233e-26
ENSG00000122877	35.8925	2.4768	0.226787	10.9213	9.12055e-28	1.04901e-26
ENSG00000237499	19.0626	2.78927	0.255429	10.92	9.25448e-28	1.06374e-26
ENSG00000291069	134.41	-1.4741	0.135002	-10.9191	9.34044e-28	1.07295e-26
ENSG00000100065	390.34	0.941216	0.0862202	10.9164	9.62103e-28	1.10449e-26
ENSG00000174028	128.826	1.04638	0.095897	10.9115	1.01604e-27	1.16568e-26
ENSG00000158859	24.6139	2.01482	0.184667	10.9105	1.02668e-27	1.17715e-26
ENSG00000179134	3004.68	0.604211	0.0553879	10.9087	1.04717e-27	1.19989e-26
ENSG00000198435	6627.99	1.70723	0.156564	10.9044	1.09847e-27	1.25789e-26
ENSG00000134775	149.295	-1.1601	0.106479	-10.8951	1.21694e-27	1.39268e-26
ENSG00000176533	274.2	0.93387	0.0857323	10.8929	1.24666e-27	1.4258e-26
ENSG00000179674	23.6613	3.95865	0.363488	10.8908	1.27583e-27	1.45826e-26
ENSG00000145431	384.282	-0.920298	0.084507	-10.8902	1.28368e-27	1.46631e-26
ENSG00000159348	430.775	0.996358	0.0915224	10.8865	1.33693e-27	1.52618e-26
ENSG00000170759	5913.68	0.772022	0.0709181	10.8861	1.34276e-27	1.53188e-26
ENSG00000212978	212.138	-1.05543	0.0969798	-10.8829	1.38996e-27	1.58474e-26
ENSG00000102003	187.69	1.77863	0.163476	10.8801	1.43449e-27	1.6345e-26
ENSG00000116871	2505.43	1.00063	0.0919705	10.8799	1.437e-27	1.63538e-26
ENSG00000084070	804.077	0.56884	0.0522836	10.8799	1.43705e-27	1.63538e-26
ENSG00000153558	186.687	-1.04621	0.0961689	-10.8788	1.45404e-27	1.65369e-26
ENSG00000229422	41.208	-2.27147	0.208843	-10.8765	1.49224e-27	1.69608e-26
ENSG00000144840	328.703	0.755845	0.069501	10.8753	1.51148e-27	1.71688e-26
ENSG00000113319	108.269	1.24362	0.114373	10.8734	1.54399e-27	1.75273e-26
ENSG00000128573	210.026	-1.29689	0.119274	-10.8732	1.54668e-27	1.75469e-26
ENSG00000130363	355.514	0.802516	0.0738268	10.8703	1.5975e-27	1.81122e-26
ENSG00000205464	78.8838	-1.54603	0.142244	-10.8689	1.62214e-27	1.83802e-26
ENSG00000188092	684.389	0.665718	0.0612584	10.8674	1.64879e-27	1.86707e-26
ENSG00000133101	97.7496	1.25398	0.11539	10.8673	1.65025e-27	1.86757e-26
ENSG00000072571	1120.26	0.923467	0.0849973	10.8647	1.69842e-27	1.9209e-26
ENSG00000162512	1172.83	-0.791333	0.0728444	-10.8633	1.72345e-27	1.948e-26
ENSG00000020577	466.549	1.17701	0.108419	10.8561	1.86505e-27	2.10618e-26
ENSG00000171824	1523.44	0.429818	0.0395923	10.8561	1.8657e-27	2.10618e-26
ENSG00000140678	23.8819	2.25045	0.207318	10.8551	1.88685e-27	2.12875e-26
ENSG00000100201	9681.66	-0.676758	0.0623487	-10.8544	1.90064e-27	2.14299e-26
ENSG00000196878	384.256	2.51473	0.231781	10.8496	2.00304e-27	2.25706e-26
ENSG00000243829	127.938	-1.3896	0.128133	-10.845	2.1066e-27	2.37229e-26
ENSG00000118402	477.155	1.03904	0.0958201	10.8436	2.13799e-27	2.40616e-26
ENSG00000094975	732.391	0.71355	0.0658258	10.84	2.2255e-27	2.50311e-26
ENSG00000100577	246.995	-0.860954	0.0794314	-10.839	2.24998e-27	2.52909e-26
ENSG00000115307	1452.63	0.69151	0.0638018	10.8384	2.26369e-27	2.54294e-26
ENSG00000236882	20.013	7.30094	0.674234	10.8285	2.52256e-27	2.832e-26
ENSG00000092853	1193.55	0.82235	0.075956	10.8267	2.57369e-27	2.88764e-26
ENSG00000170837	294.671	-1.07912	0.0996889	-10.8248	2.62548e-27	2.94394e-26
ENSG00000249242	84.9271	-1.30262	0.120366	-10.8222	2.70294e-27	3.02895e-26
ENSG00000164053	300.966	0.767784	0.0709542	10.8208	2.74255e-27	3.07145e-26
ENSG00000112333	81.2703	1.18907	0.109906	10.8189	2.79992e-27	3.13379e-26
ENSG00000131373	248.09	0.954789	0.088262	10.8177	2.83889e-27	3.17547e-26
ENSG00000171490	4492.73	0.691258	0.0639131	10.8156	2.90421e-27	3.24655e-26
ENSG00000137501	205.981	0.929927	0.086009	10.812	3.02076e-27	3.37477e-26
ENSG00000131941	425.661	0.754362	0.0697865	10.8096	3.10079e-27	3.46208e-26
ENSG00000172663	311.734	-0.963235	0.0891115	-10.8093	3.10959e-27	3.46979e-26
ENSG00000169239	164.586	-1.11367	0.103062	-10.8058	3.23125e-27	3.60335e-26
ENSG00000160712	618.948	2.20891	0.204535	10.7996	3.45558e-27	3.85117e-26
ENSG00000107902	170.517	-1.10932	0.102747	-10.7966	3.57257e-27	3.97913e-26
ENSG00000229292	61.4071	3.94114	0.365057	10.796	3.59701e-27	4.00391e-26
ENSG00000166897	124.568	1.58783	0.14714	10.7913	3.78547e-27	4.21114e-26
ENSG00000109971	13775	1.43974	0.133438	10.7896	3.85529e-27	4.28621e-26
ENSG00000130311	1011.77	0.886621	0.0821869	10.7879	3.92813e-27	4.36454e-26
ENSG00000160072	1029.54	1.59208	0.147583	10.7877	3.93709e-27	4.37142e-26
ENSG00000154144	377.769	0.810233	0.0751077	10.7876	3.9391e-27	4.37142e-26
ENSG00000135617	210.373	1.38191	0.128124	10.7857	4.02222e-27	4.46097e-26
ENSG00000167778	434	0.848285	0.078656	10.7847	4.0637e-27	4.50425e-26
ENSG00000141252	668.152	0.845639	0.0784414	10.7805	4.25474e-27	4.71314e-26
ENSG00000198796	15.2261	3.39435	0.31491	10.7788	4.33596e-27	4.80011e-26
ENSG00000239305	410.427	0.868469	0.0805725	10.7787	4.33849e-27	4.80011e-26
ENSG00000184194	148.475	-2.07737	0.19275	-10.7775	4.39569e-27	4.86046e-26
ENSG00000135678	145.434	1.17337	0.108904	10.7744	4.54914e-27	5.02711e-26
ENSG00000258986	62.0127	-1.68235	0.156264	-10.7661	4.97512e-27	5.49452e-26
ENSG00000143013	736.45	-0.705849	0.0655645	-10.7657	4.99669e-27	5.51502e-26
ENSG00000057757	967.48	0.722359	0.0671516	10.7571	5.48407e-27	6.04932e-26
ENSG00000137496	153.457	1.39144	0.129356	10.7567	5.51127e-27	6.07566e-26
ENSG00000187240	1028.88	-1.01702	0.0945642	-10.7548	5.627e-27	6.19952e-26
ENSG00000141404	383.627	-0.73587	0.0684542	-10.7498	5.93839e-27	6.53865e-26
ENSG00000057657	43.2975	1.8745	0.174378	10.7496	5.95081e-27	6.54839e-26
ENSG00000196405	962.729	-0.727612	0.0677002	-10.7476	6.08499e-27	6.69202e-26
ENSG00000163814	25.9774	2.29253	0.213323	10.7467	6.13938e-27	6.74779e-26
ENSG00000061455	218.473	-1.03065	0.0959105	-10.746	6.19157e-27	6.80108e-26
ENSG00000073614	1935.14	0.563711	0.0524664	10.7442	6.30845e-27	6.92531e-26
ENSG00000075142	534.335	-0.853333	0.0794421	-10.7416	6.49336e-27	7.12403e-26
ENSG00000214595	126.354	1.01874	0.0948412	10.7415	6.49786e-27	7.12471e-26
ENSG00000233117	15.7377	5.50923	0.512941	10.7405	6.56939e-27	7.19883e-26
ENSG00000223802	177.001	0.991632	0.09236	10.7366	6.8524e-27	7.50446e-26
ENSG00000187605	1160.2	0.820816	0.0764542	10.7361	6.89299e-27	7.54441e-26
ENSG00000150627	97.7793	-1.51238	0.14088	-10.7353	6.95191e-27	7.60435e-26
ENSG00000166780	169.559	1.49986	0.13972	10.7348	6.98967e-27	7.6411e-26
ENSG00000026751	14.1354	5.43285	0.506119	10.7343	7.02257e-27	7.67249e-26
ENSG00000197448	583.077	-0.700636	0.0652754	-10.7335	7.08258e-27	7.73343e-26
ENSG00000131018	847.193	1.32734	0.123686	10.7315	7.23853e-27	7.89901e-26
ENSG00000138600	572.821	0.980389	0.0913742	10.7294	7.40924e-27	8.08049e-26
ENSG00000043355	844.706	-1.06173	0.0989907	-10.7255	7.7258e-27	8.42071e-26
ENSG00000153317	1354.17	0.68536	0.0639095	10.7239	7.8602e-27	8.56211e-26
ENSG00000082684	118.747	-1.60683	0.149837	-10.7238	7.86682e-27	8.56422e-26
ENSG00000163888	60.9347	1.63412	0.152501	10.7155	8.60888e-27	9.36651e-26
ENSG00000075239	955.917	-0.70089	0.065422	-10.7134	8.80936e-27	9.57894e-26
ENSG00000163131	17.3547	2.69588	0.251641	10.7132	8.82605e-27	9.59139e-26
ENSG00000145016	234.641	1.10092	0.102779	10.7115	8.98848e-27	9.76212e-26
ENSG00000235703	126.198	-1.98777	0.185598	-10.7101	9.12893e-27	9.90878e-26
ENSG00000237187	121.065	-1.06962	0.0998934	-10.7077	9.37027e-27	1.01647e-25
ENSG00000055483	1380.29	1.05843	0.0988481	10.7076	9.37664e-27	1.01656e-25
ENSG00000271576	48.686	-1.79871	0.168002	-10.7065	9.49034e-27	1.02828e-25
ENSG00000100003	168.641	0.972783	0.0908678	10.7055	9.59271e-27	1.03876e-25
ENSG00000113719	1661.13	-0.543491	0.0507707	-10.7048	9.66121e-27	1.04556e-25
ENSG00000221968	688.81	0.915977	0.0855808	10.7031	9.84668e-27	1.065e-25
ENSG00000157224	570.823	1.29803	0.121278	10.7029	9.86477e-27	1.06633e-25
ENSG00000163629	1759.48	-1.00953	0.0943312	-10.702	9.96404e-27	1.07642e-25
ENSG00000149483	305.85	0.96806	0.0904787	10.6993	1.0253e-26	1.10699e-25
ENSG00000116254	21.7825	2.07655	0.194158	10.6952	1.07231e-26	1.15706e-25
ENSG00000152348	165.96	-1.17376	0.109864	-10.6838	1.21197e-26	1.30699e-25
ENSG00000095752	194.007	2.75332	0.257797	10.6802	1.26024e-26	1.35824e-25
ENSG00000165282	551.541	-0.806014	0.0754738	-10.6794	1.27107e-26	1.36911e-25
ENSG00000154743	179.229	-1.26191	0.118187	-10.6773	1.30031e-26	1.39978e-25
ENSG00000140416	708.168	-0.674205	0.0631501	-10.6762	1.31504e-26	1.4148e-25
ENSG00000156110	597.767	0.783574	0.0734081	10.6742	1.34387e-26	1.44497e-25
ENSG00000157191	790.466	0.773371	0.0724562	10.6736	1.3522e-26	1.45308e-25
ENSG00000185414	803.028	-0.889821	0.0834258	-10.666	1.46795e-26	1.57654e-25
ENSG00000144597	436.273	0.933274	0.0875088	10.6649	1.48522e-26	1.59416e-25
ENSG00000185920	1129.57	-0.917655	0.086049	-10.6643	1.49469e-26	1.60286e-25
ENSG00000104361	196.813	0.9429	0.0884165	10.6643	1.49508e-26	1.60286e-25
ENSG00000091527	2732.05	0.634983	0.0595696	10.6595	1.57434e-26	1.68685e-25
ENSG00000261678	31.4648	3.41302	0.320249	10.6574	1.61016e-26	1.72421e-25
ENSG00000167987	668.86	0.749799	0.0703973	10.651	1.72556e-26	1.84671e-25
ENSG00000075891	59.1592	-1.66767	0.156647	-10.6461	1.81909e-26	1.94567e-25
ENSG00000058866	20.1861	3.21695	0.302317	10.641	1.92132e-26	2.05382e-25
ENSG00000248932	100.442	-1.33189	0.125183	-10.6396	1.95031e-26	2.08359e-25
ENSG00000108840	1215.89	1.08044	0.101571	10.6373	1.99814e-26	2.13345e-25
ENSG00000156983	613.08	0.749103	0.0704274	10.6365	2.01514e-26	2.15034e-25
ENSG00000100321	662.774	-0.744373	0.070025	-10.6301	2.15865e-26	2.30214e-25
ENSG00000188763	194.624	1.19492	0.112424	10.6287	2.19196e-26	2.3363e-25
ENSG00000254469	47.7202	-2.00278	0.188435	-10.6285	2.196e-26	2.33925e-25
ENSG00000127314	2124.63	0.904314	0.0851449	10.6209	2.38304e-26	2.53701e-25
ENSG00000033627	1584.59	1.06339	0.100166	10.6163	2.5038e-26	2.66403e-25
ENSG00000214655	831.849	0.783916	0.0738467	10.6154	2.52597e-26	2.68606e-25
ENSG00000011132	374.098	0.790777	0.0745361	10.6093	2.69701e-26	2.86627e-25
ENSG00000000419	980.353	0.648943	0.0611701	10.6088	2.71148e-26	2.87998e-25
ENSG00000144015	68.6025	-3.61958	0.341208	-10.6081	2.7317e-26	2.89978e-25
ENSG00000114735	227.74	-1.10687	0.104361	-10.6061	2.79196e-26	2.96203e-25
ENSG00000144559	100.485	-1.79784	0.169518	-10.6056	2.80605e-26	2.97525e-25
ENSG00000184277	648.976	-0.673685	0.0635236	-10.6053	2.81646e-26	2.98457e-25
ENSG00000176171	867.138	0.95767	0.0903045	10.6049	2.82782e-26	2.99488e-25
ENSG00000214517	1193.85	0.718963	0.0678063	10.6032	2.8803e-26	3.0487e-25
ENSG00000166793	83.3424	1.4868	0.140237	10.6021	2.91447e-26	3.08308e-25
ENSG00000064545	833.298	-0.809811	0.0763987	-10.5998	2.98625e-26	3.15719e-25
ENSG00000223485	12.9012	4.37101	0.412378	10.5995	2.99519e-26	3.16481e-25
ENSG00000155363	1186.83	-0.780472	0.0736418	-10.5982	3.03712e-26	3.20726e-25
ENSG00000197959	120.029	1.2492	0.117883	10.5969	3.08e-26	3.25067e-25
ENSG00000102606	1029.94	0.589166	0.0556205	10.5926	3.22461e-26	3.40134e-25
ENSG00000002016	297.372	-0.889253	0.0839681	-10.5904	3.30326e-26	3.4823e-25
ENSG00000035681	478.539	0.900345	0.0850305	10.5885	3.36967e-26	3.55027e-25
ENSG00000138030	213.936	-1.21172	0.114518	-10.5811	3.64675e-26	3.83998e-25
ENSG00000160932	1393.86	-0.994654	0.0940271	-10.5784	3.75412e-26	3.95077e-25
ENSG00000143869	480.133	-1.20441	0.113857	-10.5782	3.76087e-26	3.9556e-25
ENSG00000166295	1083.1	-0.833612	0.0788287	-10.575	3.89242e-26	4.09162e-25
ENSG00000111181	28.3851	2.10097	0.198705	10.5733	3.96116e-26	4.16149e-25
ENSG00000197170	1583.92	1.10151	0.104187	10.5724	4.00217e-26	4.20216e-25
ENSG00000125457	420.462	-0.787668	0.0745089	-10.5715	4.0415e-26	4.24103e-25
ENSG00000239620	14.1271	6.52537	0.617611	10.5655	4.30729e-26	4.51735e-25
ENSG00000225190	503.963	0.852125	0.0806663	10.5636	4.39547e-26	4.60719e-25
ENSG00000203705	160.064	-1.20755	0.114323	-10.5626	4.441e-26	4.65226e-25
ENSG00000223949	11.7386	3.6037	0.341289	10.5591	4.61172e-26	4.82834e-25
ENSG00000104892	366.615	0.939048	0.0889864	10.5527	4.93532e-26	5.16419e-25
ENSG00000125686	1812.45	0.579386	0.0549456	10.5447	5.37276e-26	5.61871e-25
ENSG00000050820	785.792	1.07313	0.101783	10.5434	5.45011e-26	5.69634e-25
ENSG00000130734	551.758	1.20146	0.114085	10.5313	6.19723e-26	6.47353e-25
ENSG00000147168	11.4264	3.44922	0.327532	10.5309	6.22212e-26	6.49583e-25
ENSG00000104320	821.072	-0.857661	0.0814451	-10.5305	6.2472e-26	6.51829e-25
ENSG00000170037	684.16	0.656582	0.0624008	10.522	6.83862e-26	7.13131e-25
ENSG00000164070	1400.04	0.900859	0.0856204	10.5216	6.87287e-26	7.16295e-25
ENSG00000146576	430.317	0.768905	0.0730982	10.5188	7.07742e-26	7.37195e-25
ENSG00000166250	147.681	-0.986419	0.0938062	-10.5155	7.32976e-26	7.63044e-25
ENSG00000173898	1043.74	-0.791567	0.0753741	-10.5018	8.47074e-26	8.81323e-25
ENSG00000142089	671.766	-0.86453	0.0823306	-10.5007	8.57338e-26	8.91496e-25
ENSG00000181449	311.413	-1.42065	0.135295	-10.5004	8.60185e-26	8.93948e-25
ENSG00000169826	662.37	0.98086	0.0934194	10.4995	8.68091e-26	9.01653e-25
ENSG00000185608	362.398	-1.28906	0.1228	-10.4972	8.89453e-26	9.23317e-25
ENSG00000152359	258.961	0.79891	0.0761265	10.4945	9.15444e-26	9.4976e-25
ENSG00000025800	1450.69	0.625138	0.0595696	10.4943	9.17986e-26	9.51858e-25
ENSG00000169126	160.238	-1.11712	0.106464	-10.4929	9.30891e-26	9.64693e-25
ENSG00000119231	833.394	0.604876	0.0576508	10.4921	9.39519e-26	9.73084e-25
ENSG00000075651	233.379	-1.22394	0.11666	-10.4915	9.45155e-26	9.78369e-25
ENSG00000116688	2410.37	0.651104	0.0620881	10.4868	9.93698e-26	1.02804e-24
ENSG00000274559	19.8061	2.99307	0.285518	10.4829	1.03487e-25	1.07003e-24
ENSG00000154319	98.9071	1.19568	0.114148	10.4748	1.12763e-25	1.16528e-24
ENSG00000115042	600.88	-0.676703	0.0646051	-10.4744	1.13199e-25	1.16913e-24
ENSG00000177842	296.849	0.616604	0.0588734	10.4734	1.14472e-25	1.18161e-24
ENSG00000152795	4496.44	-0.849613	0.0811232	-10.4731	1.14801e-25	1.18433e-24
ENSG00000134323	46.0145	-1.81348	0.173257	-10.467	1.22415e-25	1.26188e-24
ENSG00000149257	2405.73	-0.932338	0.089074	-10.467	1.22455e-25	1.26188e-24
ENSG00000187902	19.4194	2.33072	0.222699	10.4658	1.24046e-25	1.27756e-24
ENSG00000177788	301.039	-0.804406	0.0769097	-10.4591	1.3312e-25	1.37024e-24
ENSG00000180263	136.682	0.979553	0.0936619	10.4584	1.34109e-25	1.37964e-24
ENSG00000278041	153.264	-1.62578	0.155467	-10.4574	1.3556e-25	1.39379e-24
ENSG00000235448	13.1951	4.05719	0.388005	10.4565	1.36768e-25	1.40542e-24
ENSG00000159164	604.892	0.64858	0.0620319	10.4556	1.38133e-25	1.41865e-24
ENSG00000124641	216.222	-1.07732	0.103042	-10.4552	1.38723e-25	1.42391e-24
ENSG00000116299	34.3586	1.9778	0.189214	10.4527	1.42391e-25	1.46074e-24
ENSG00000254986	857.782	-0.926329	0.088631	-10.4515	1.4419e-25	1.47837e-24
ENSG00000198914	574.5	-0.770486	0.0737307	-10.45	1.46509e-25	1.5013e-24
ENSG00000116786	1612.15	0.665108	0.0636808	10.4444	1.55433e-25	1.59187e-24
ENSG00000160223	172.635	1.00466	0.0962715	10.4356	1.70454e-25	1.74473e-24
ENSG00000105063	2539.74	0.994641	0.0953176	10.435	1.71576e-25	1.75522e-24
ENSG00000134871	2756.75	-0.77544	0.0743239	-10.4333	1.74791e-25	1.78712e-24
ENSG00000188158	44.7009	-2.29082	0.219593	-10.4321	1.76924e-25	1.80792e-24
ENSG00000233871	49.9685	1.47367	0.141323	10.4277	1.85361e-25	1.89308e-24
ENSG00000076864	165.634	0.879952	0.0843919	10.427	1.86744e-25	1.90614e-24
ENSG00000081181	224.654	1.23359	0.118309	10.4268	1.87099e-25	1.9087e-24
ENSG00000124299	626.689	1.48203	0.142258	10.4179	2.05433e-25	2.09458e-24
ENSG00000133243	2575.86	-0.685033	0.0657557	-10.4178	2.05554e-25	2.09464e-24
ENSG00000172965	504.542	1.19523	0.114766	10.4145	2.12943e-25	2.16873e-24
ENSG00000228623	229.481	-1.49344	0.143404	-10.4142	2.13479e-25	2.17298e-24
ENSG00000159685	304.097	-1.05719	0.101531	-10.4124	2.17581e-25	2.2135e-24
ENSG00000100298	25.1282	-2.78409	0.267485	-10.4084	2.27029e-25	2.30833e-24
ENSG00000108309	39.8612	2.16852	0.208364	10.4073	2.29564e-25	2.33282e-24
ENSG00000198130	254.09	-1.16491	0.111956	-10.4051	2.35039e-25	2.38714e-24
ENSG00000198900	3165.68	0.648328	0.0623119	10.4046	2.3633e-25	2.39891e-24
ENSG00000196154	90.0788	-1.50677	0.144871	-10.4007	2.46083e-25	2.49653e-24
ENSG00000153487	295.968	0.876421	0.0842778	10.3992	2.50039e-25	2.53526e-24
ENSG00000100221	1235.43	1.00329	0.0964848	10.3985	2.51959e-25	2.55332e-24
ENSG00000126453	792.865	1.19104	0.114542	10.3983	2.52417e-25	2.55654e-24
ENSG00000113712	1729.81	0.620819	0.0597399	10.392	2.69543e-25	2.72849e-24
ENSG00000183474	922.052	-0.767945	0.0739042	-10.3911	2.72228e-25	2.75415e-24
ENSG00000147400	701.664	-0.966008	0.0930017	-10.387	2.84155e-25	2.87323e-24
ENSG00000153294	13.576	3.51998	0.338978	10.3841	2.92938e-25	2.9604e-24
ENSG00000197457	1607.21	-0.992078	0.0955441	-10.3835	2.94898e-25	2.97857e-24
ENSG00000198088	363.916	-0.762225	0.0734088	-10.3833	2.95408e-25	2.98208e-24
ENSG00000163249	282.219	1.2558	0.120974	10.3807	3.03392e-25	3.06099e-24
ENSG00000162517	1021.99	-0.599647	0.057769	-10.3801	3.05494e-25	3.08049e-24
ENSG00000060656	1619.19	-0.710936	0.0684972	-10.379	3.08835e-25	3.11247e-24
ENSG00000069849	1659.69	0.791281	0.0762516	10.3772	3.14754e-25	3.17038e-24
ENSG00000184428	786.581	-0.806096	0.0777018	-10.3742	3.24847e-25	3.27024e-24
ENSG00000079277	388.771	0.689695	0.0664905	10.3728	3.29607e-25	3.31634e-24
ENSG00000132879	574.951	-0.826173	0.0796609	-10.3711	3.3555e-25	3.37429e-24
ENSG00000183098	120.356	-1.34063	0.129383	-10.3617	3.70478e-25	3.72347e-24
ENSG00000267313	82.6939	-1.36842	0.132116	-10.3577	3.86214e-25	3.8795e-24
ENSG00000186432	1629.78	0.834017	0.0805362	10.3558	3.9388e-25	3.95434e-24
ENSG00000280385	146.796	1.41726	0.136859	10.3556	3.94777e-25	3.96117e-24
ENSG00000005175	1536.86	0.806525	0.077942	10.3478	4.28416e-25	4.29635e-24
ENSG00000077152	780.303	0.746827	0.0721806	10.3467	4.33352e-25	4.34348e-24
ENSG00000105656	270.6	0.992515	0.0959779	10.3411	4.59336e-25	4.60139e-24
ENSG00000131127	364.733	-0.882063	0.0853583	-10.3337	4.9635e-25	4.96946e-24
ENSG00000120051	32.3108	1.92785	0.186603	10.3313	5.08491e-25	5.08824e-24
ENSG00000101199	1899.41	0.652669	0.0631752	10.3311	5.09789e-25	5.09844e-24
ENSG00000059728	333.352	1.38502	0.13409	10.3291	5.20569e-25	5.20342e-24
ENSG00000289966	11.7699	3.55597	0.344289	10.3285	5.23975e-25	5.23461e-24
ENSG00000138382	394.932	-0.965712	0.0935107	-10.3273	5.30379e-25	5.29569e-24
ENSG00000111678	225.906	0.858846	0.083184	10.3246	5.45206e-25	5.44077e-24
ENSG00000144188	13.0089	-3.52518	0.341462	-10.3238	5.50052e-25	5.48615e-24
ENSG00000281398	235.313	-1.31847	0.127762	-10.3198	5.73574e-25	5.71764e-24
ENSG00000198756	207.823	-1.41652	0.137324	-10.3151	6.01993e-25	5.99767e-24
ENSG00000049759	1666.9	1.0263	0.0994977	10.3148	6.03809e-25	6.01249e-24
ENSG00000141696	843.784	-0.93375	0.090528	-10.3145	6.06039e-25	6.02826e-24
ENSG00000213923	2499.23	0.707445	0.0685875	10.3145	6.06051e-25	6.02826e-24
ENSG00000165424	684.823	0.618617	0.0599877	10.3124	6.19338e-25	6.15708e-24
ENSG00000131558	979.08	-0.816476	0.07924	-10.3038	6.77002e-25	6.7267e-24
ENSG00000117262	711.316	0.673697	0.0653986	10.3014	6.94484e-25	6.89298e-24
ENSG00000149218	659.169	0.609374	0.0591545	10.3014	6.94489e-25	6.89298e-24
ENSG00000145198	43.3417	1.82641	0.177308	10.3007	6.99145e-25	6.93543e-24
ENSG00000175548	333.614	-1.71926	0.167066	-10.2909	7.74551e-25	7.67929e-24
ENSG00000119638	1037.27	-0.87321	0.0848535	-10.2908	7.75314e-25	7.6827e-24
ENSG00000036448	52.3104	-2.88845	0.280689	-10.2906	7.77111e-25	7.69634e-24
ENSG00000068615	213.657	0.941861	0.0915413	10.2889	7.90618e-25	7.82588e-24
ENSG00000065809	406.037	0.70234	0.0682637	10.2886	7.92906e-25	7.84429e-24
ENSG00000103064	295.286	0.875616	0.0851085	10.2882	7.96221e-25	7.87283e-24
ENSG00000111321	1083.76	0.730566	0.0710247	10.2861	8.14183e-25	8.04609e-24
ENSG00000264364	1759.58	0.67665	0.0658042	10.2828	8.42745e-25	8.32387e-24
ENSG00000165617	278.553	-1.05937	0.103032	-10.282	8.49354e-25	8.38463e-24
ENSG00000154059	154.403	-1.1927	0.116008	-10.2812	8.56793e-25	8.45351e-24
ENSG00000023287	1702.96	0.772254	0.0751477	10.2765	8.99513e-25	8.87023e-24
ENSG00000178464	410.839	-0.957527	0.0932134	-10.2724	9.38234e-25	9.24708e-24
ENSG00000100767	401.922	-1.22786	0.119544	-10.2712	9.50193e-25	9.35991e-24
ENSG00000008083	935.516	-0.582275	0.0566939	-10.2705	9.56939e-25	9.4213e-24
ENSG00000154305	922.771	0.64122	0.0624502	10.2677	9.85266e-25	9.69498e-24
ENSG00000111203	388.438	-0.696801	0.067864	-10.2676	9.86074e-25	9.69772e-24
ENSG00000231500	19726.4	-0.774803	0.0754673	-10.2667	9.9524e-25	9.78261e-24
ENSG00000173227	115.579	1.19926	0.116821	10.2658	1.00451e-24	9.86848e-24
ENSG00000002919	301.449	0.975909	0.0950666	10.2655	1.00766e-24	9.89406e-24
ENSG00000198948	186.836	0.885177	0.0862352	10.2647	1.01666e-24	9.97713e-24
ENSG00000101161	2992.88	0.654186	0.0637387	10.2636	1.02844e-24	1.00873e-23
ENSG00000237945	297.762	-1.43766	0.140084	-10.2629	1.03584e-24	1.01545e-23
ENSG00000162068	91.3356	-2.26719	0.220975	-10.2599	1.06785e-24	1.04626e-23
ENSG00000289444	158.627	-1.33922	0.130571	-10.2567	1.10462e-24	1.08172e-23
ENSG00000114648	343.922	0.882566	0.086056	10.2557	1.11543e-24	1.09172e-23
ENSG00000196972	154.079	-1.38508	0.135122	-10.2506	1.17586e-24	1.15024e-23
ENSG00000197928	378.583	-0.909084	0.0887	-10.249	1.19611e-24	1.16943e-23
ENSG00000090006	889.981	-1.554	0.151631	-10.2486	1.20118e-24	1.17376e-23
ENSG00000153044	791.497	-1.08538	0.105944	-10.2448	1.24864e-24	1.21948e-23
ENSG00000167658	91396.1	0.810575	0.0791344	10.243	1.272e-24	1.24164e-23
ENSG00000160190	213.704	0.745862	0.0728338	10.2406	1.30415e-24	1.27235e-23
ENSG00000176842	163.898	1.21587	0.118735	10.2402	1.30981e-24	1.27719e-23
ENSG00000115183	804.105	-0.543642	0.0530924	-10.2395	1.31851e-24	1.28498e-23
ENSG00000121653	513.915	0.916593	0.0895386	10.2368	1.35588e-24	1.32071e-23
ENSG00000196449	345.084	1.01638	0.0993	10.2355	1.37534e-24	1.33895e-23
ENSG00000117859	1840.16	-0.637925	0.0623641	-10.229	1.46977e-24	1.43012e-23
ENSG00000169403	14.4518	3.10177	0.30325	10.2284	1.4792e-24	1.43853e-23
ENSG00000165300	62.3628	-1.79337	0.175348	-10.2275	1.4934e-24	1.45157e-23
ENSG00000183696	926.457	1.55266	0.15187	10.2236	1.55448e-24	1.51014e-23
ENSG00000160563	510.078	0.83162	0.0813975	10.2168	1.66806e-24	1.61962e-23
ENSG00000152492	1347.62	0.941261	0.092154	10.214	1.71628e-24	1.66555e-23
ENSG00000150687	1232.33	-0.826007	0.0808858	-10.212	1.75202e-24	1.69934e-23
ENSG00000197766	134.217	-1.54822	0.151637	-10.2101	1.78745e-24	1.73279e-23
ENSG00000167130	523.545	0.754543	0.073914	10.2084	1.81858e-24	1.76204e-23
ENSG00000130035	36.7964	1.77933	0.174314	10.2076	1.83346e-24	1.77551e-23
ENSG00000164038	332.167	-0.786852	0.0770974	-10.206	1.86485e-24	1.80495e-23
ENSG00000115993	336.89	1.03433	0.101471	10.1934	2.12307e-24	2.05379e-23
ENSG00000168397	741.195	0.823272	0.0807702	10.1928	2.13591e-24	2.06513e-23
ENSG00000189144	65.113	-1.6467	0.161565	-10.1922	2.14847e-24	2.07618e-23
ENSG00000185761	50.2355	1.61733	0.158701	10.1911	2.17341e-24	2.09917e-23
ENSG00000026508	1001.14	2.07062	0.203279	10.1861	2.2882e-24	2.20887e-23
ENSG00000186792	49.5393	1.99576	0.195942	10.1854	2.30295e-24	2.22194e-23
ENSG00000214182	228.917	-1.31471	0.12908	-10.1852	2.30837e-24	2.226e-23
ENSG00000197619	278.378	-0.953135	0.0935869	-10.1845	2.32578e-24	2.24161e-23
ENSG00000142669	519.308	1.11556	0.109548	10.1832	2.35564e-24	2.2692e-23
ENSG00000125484	1868.27	0.410715	0.0403377	10.1819	2.38818e-24	2.29933e-23
ENSG00000179388	53.6477	2.31227	0.2271	10.1817	2.39272e-24	2.30249e-23
ENSG00000151689	406.508	0.866037	0.0850955	10.1772	2.50579e-24	2.41003e-23
ENSG00000128713	192.801	-0.99078	0.0973761	-10.1748	2.56973e-24	2.47023e-23
ENSG00000145736	746.597	-0.760133	0.0747223	-10.1728	2.62352e-24	2.52061e-23
ENSG00000260265	70.8893	-1.65337	0.162541	-10.172	2.64335e-24	2.53833e-23
ENSG00000198040	850.442	-0.866504	0.0851931	-10.1711	2.67008e-24	2.56266e-23
ENSG00000105053	660.269	0.698778	0.0687046	10.1708	2.67814e-24	2.56905e-23
ENSG00000065526	8897.84	-1.07095	0.105297	-10.1707	2.67983e-24	2.56933e-23
ENSG00000134153	426.771	0.847921	0.0833699	10.1706	2.68289e-24	2.57091e-23
ENSG00000197410	72.822	-1.40167	0.137849	-10.1682	2.74996e-24	2.63381e-23
ENSG00000198406	233.699	0.876452	0.0861979	10.1679	2.75773e-24	2.63987e-23
ENSG00000107862	2011.07	0.553684	0.0544582	10.1671	2.77967e-24	2.65948e-23
ENSG00000164970	1092.89	0.812602	0.0799373	10.1655	2.82669e-24	2.70306e-23
ENSG00000159200	317.103	0.764059	0.0751846	10.1624	2.91674e-24	2.78771e-23
ENSG00000164902	967.629	0.667952	0.0657529	10.1585	3.03658e-24	2.90075e-23
ENSG00000236104	345.238	-0.641232	0.0631805	-10.1492	3.3409e-24	3.18979e-23
ENSG00000076248	1683.29	-0.812034	0.0800392	-10.1455	3.47124e-24	3.31251e-23
ENSG00000234721	14.7713	8.5993	0.848634	10.1331	3.93929e-24	3.75719e-23
ENSG00000108021	1355.01	0.523898	0.051703	10.1328	3.95019e-24	3.76563e-23
ENSG00000251381	474.24	0.77532	0.0765237	10.1318	3.99411e-24	3.80551e-23
ENSG00000115361	55.7443	-1.66349	0.164194	-10.1313	4.01457e-24	3.82302e-23
ENSG00000255395	10.4869	5.90953	0.583458	10.1285	4.13113e-24	3.93198e-23
ENSG00000101311	302.548	-1.17353	0.115887	-10.1265	4.21577e-24	4.01046e-23
ENSG00000001629	580.221	0.631607	0.0623734	10.1262	4.22594e-24	4.01804e-23
ENSG00000105085	120.091	1.27316	0.125755	10.1241	4.31778e-24	4.10324e-23
ENSG00000176092	79.5617	1.26481	0.124969	10.1209	4.4615e-24	4.23761e-23
ENSG00000289091	10.1006	5.22941	0.516809	10.1186	4.56675e-24	4.33534e-23
ENSG00000106605	739.461	-0.582726	0.0575939	-10.1178	4.60505e-24	4.36889e-23
ENSG00000259943	124.993	-1.66004	0.164071	-10.1178	4.60686e-24	4.36889e-23
ENSG00000117425	81.5318	1.45896	0.144224	10.1159	4.69676e-24	4.45184e-23
ENSG00000225581	20.1751	-2.77952	0.274778	-10.1155	4.71692e-24	4.46863e-23
ENSG00000166289	190.777	1.04141	0.102973	10.1134	4.82035e-24	4.56426e-23
ENSG00000184347	161.367	-1.50053	0.148392	-10.1119	4.89255e-24	4.63024e-23
ENSG00000235688	117.438	-1.83436	0.181424	-10.1109	4.9432e-24	4.67575e-23
ENSG00000174804	278.787	-1.17633	0.116346	-10.1107	4.95485e-24	4.68436e-23
ENSG00000117394	793.801	0.996901	0.098611	10.1094	5.01758e-24	4.74121e-23
ENSG00000172794	21.3179	2.47186	0.244537	10.1083	5.07374e-24	4.79181e-23
ENSG00000162373	23.8886	-2.18171	0.215849	-10.1076	5.11246e-24	4.82589e-23
ENSG00000114646	158.559	-1.19788	0.118518	-10.1072	5.13536e-24	4.84501e-23
ENSG00000150722	84.4824	1.37933	0.136484	10.1061	5.18944e-24	4.89351e-23
ENSG00000104472	459.804	0.927629	0.0918852	10.0955	5.78228e-24	5.44974e-23
ENSG00000112320	282.921	-0.885777	0.0878007	-10.0885	6.21139e-24	5.85116e-23
ENSG00000183813	23.0421	8.77208	0.869712	10.0862	6.35967e-24	5.98776e-23
ENSG00000175567	1224.01	-1.00935	0.100076	-10.0859	6.37671e-24	6.00072e-23
ENSG00000122378	1000.01	-0.506156	0.0501997	-10.0829	6.57835e-24	6.1873e-23
ENSG00000188706	1113.59	0.530558	0.0526482	10.0774	6.95293e-24	6.53625e-23
ENSG00000100036	212.081	1.07756	0.106957	10.0747	7.14982e-24	6.7179e-23
ENSG00000065621	56.2703	-1.59956	0.158785	-10.0737	7.21936e-24	6.77976e-23
ENSG00000129422	517.664	-0.628504	0.0623915	-10.0735	7.23231e-24	6.78844e-23
ENSG00000004961	284.127	0.966484	0.0959447	10.0733	7.24781e-24	6.79951e-23
ENSG00000187837	299.357	1.40378	0.139383	10.0714	7.39423e-24	6.93332e-23
ENSG00000113163	616.546	0.685426	0.0680648	10.0702	7.48266e-24	7.01265e-23
ENSG00000102054	3520.9	-0.625699	0.0621383	-10.0695	7.53928e-24	7.0621e-23
ENSG00000185432	298.922	-1.44499	0.143561	-10.0653	7.86099e-24	7.35969e-23
ENSG00000147642	111.304	-1.35881	0.135019	-10.0638	7.98189e-24	7.46906e-23
ENSG00000139624	831.448	0.612543	0.0608892	10.06	8.30246e-24	7.76506e-23
ENSG00000151893	1223.06	0.657683	0.0653878	10.0582	8.45408e-24	7.90284e-23
ENSG00000165124	325.843	0.80012	0.0795629	10.0564	8.6052e-24	8.04001e-23
ENSG00000140396	748.781	-0.660507	0.0656861	-10.0555	8.68745e-24	8.11271e-23
ENSG00000226430	34.7335	4.38408	0.436007	10.0551	8.72615e-24	8.1447e-23
ENSG00000108641	266.286	-1.02063	0.101542	-10.0514	9.06035e-24	8.45233e-23
ENSG00000150433	165.107	-1.18146	0.117544	-10.0512	9.07269e-24	8.45953e-23
ENSG00000145882	252.77	-1.16024	0.115437	-10.0509	9.10412e-24	8.48452e-23
ENSG00000106636	1458.33	0.798975	0.0794989	10.0501	9.17305e-24	8.54441e-23
ENSG00000179195	3605.37	0.598419	0.0595492	10.0491	9.26637e-24	8.62695e-23
ENSG00000143384	3056.26	0.92405	0.0919783	10.0464	9.53004e-24	8.86792e-23
ENSG00000130193	499.472	-0.920727	0.0916688	-10.0441	9.75715e-24	9.07464e-23
ENSG00000100285	16.2904	3.43773	0.342344	10.0417	9.99079e-24	9.28722e-23
ENSG00000168538	651.239	-0.761915	0.0758781	-10.0413	1.00343e-23	9.32294e-23
ENSG00000126012	5226.71	0.545103	0.0542874	10.0411	1.00594e-23	9.34153e-23
ENSG00000177469	1951.29	0.969679	0.0965971	10.0384	1.03348e-23	9.59238e-23
ENSG00000173039	1575.96	0.679361	0.0676849	10.0371	1.04693e-23	9.71232e-23
ENSG00000142459	496.025	0.732199	0.0729623	10.0353	1.0662e-23	9.88611e-23
ENSG00000125505	1387.93	0.749064	0.0746485	10.0345	1.07459e-23	9.9588e-23
ENSG00000114544	913.377	0.658619	0.0656372	10.0342	1.07781e-23	9.98363e-23
ENSG00000107551	211.406	-0.920552	0.0917532	-10.0329	1.09244e-23	1.01141e-22
ENSG00000111271	383.341	-0.973258	0.0970416	-10.0293	1.13326e-23	1.04867e-22
ENSG00000128849	406.274	-1.10948	0.110659	-10.0261	1.1703e-23	1.0824e-22
ENSG00000152291	2405.77	0.583768	0.0582299	10.0252	1.18081e-23	1.09157e-22
ENSG00000174915	659.842	0.777981	0.0776114	10.024	1.19505e-23	1.10417e-22
ENSG00000103356	493.698	-0.768524	0.0766712	-10.0236	1.20012e-23	1.10829e-22
ENSG00000119718	457.694	0.946463	0.0944367	10.0222	1.2177e-23	1.12341e-22
ENSG00000288062	166.577	-1.28207	0.127924	-10.0222	1.21771e-23	1.12341e-22
ENSG00000287097	10.4624	3.65157	0.364355	10.022	1.21987e-23	1.12484e-22
ENSG00000062038	382.131	-0.776357	0.0774691	-10.0215	1.22625e-23	1.13015e-22
ENSG00000156298	104.044	-1.58889	0.158576	-10.0197	1.24834e-23	1.14993e-22
ENSG00000184811	14.2939	4.38902	0.438389	10.0117	1.35419e-23	1.24681e-22
ENSG00000198042	339.656	1.06353	0.106229	10.0116	1.35537e-23	1.24727e-22
ENSG00000106366	50.4831	1.80333	0.180136	10.0109	1.36496e-23	1.25546e-22
ENSG00000077454	119.027	1.22667	0.122559	10.0088	1.39459e-23	1.28207e-22
ENSG00000122733	37.0458	1.92941	0.192848	10.0049	1.45101e-23	1.33327e-22
ENSG00000130165	862.095	0.761133	0.0761064	10.0009	1.50995e-23	1.38673e-22
ENSG00000114416	2992.36	0.828669	0.0828744	9.9991	1.53786e-23	1.41165e-22
ENSG00000214212	26.4368	2.11397	0.211444	9.9978	1.55821e-23	1.42962e-22
ENSG00000230330	160.146	-1.29165	0.129215	-9.99606	1.5858e-23	1.4542e-22
ENSG00000226762	9.95914	4.81072	0.481282	9.99564	1.59262e-23	1.45973e-22
[truncated: 16,323 more rows]

## Sheet: RESTV24hrvsMOCK24hr
ID	baseMean	log2FoldChange	lfcSE	stat	pvalue	padj
ENSG00000133124	16940.3	-6.14525	0.143193	-42.9159	0	0
ENSG00000141756	2702.28	-2.09265	0.0572565	-36.5487	1.86723e-292	1.71057e-288
ENSG00000099194	12138.3	-2.2015	0.0611764	-35.9862	1.37707e-283	8.41022e-280
ENSG00000288758	275.575	6.62992	0.19522	33.9612	8.33082e-253	3.81593e-249
ENSG00000164683	1042.48	-2.23465	0.0658719	-33.9242	2.93209e-252	1.07444e-248
ENSG00000085563	536.139	4.0734	0.121085	33.6408	4.25165e-248	1.29831e-244
ENSG00000147180	8596.59	-4.20885	0.129784	-32.4298	1.04511e-230	2.73551e-227
ENSG00000126016	4334.62	-3.50383	0.111812	-31.3369	1.46946e-215	3.36544e-212
ENSG00000157514	2617.71	-3.72018	0.120302	-30.9237	5.73378e-210	1.16727e-206
ENSG00000076706	1140.6	1.78868	0.0588655	30.3859	8.44526e-203	1.54734e-199
ENSG00000237417	276.583	5.59673	0.184829	30.2806	2.06162e-201	3.43392e-198
ENSG00000115461	702.723	-5.45002	0.186032	-29.2961	1.1634e-188	1.77632e-185
ENSG00000140941	1350.22	1.39188	0.0485746	28.6545	1.40878e-180	1.98551e-177
ENSG00000160282	120.992	5.60038	0.197247	28.3927	2.48952e-177	3.25807e-174
ENSG00000100600	866.516	1.63773	0.0579297	28.271	7.85693e-176	9.59698e-173
ENSG00000141458	987.877	2.00699	0.0711983	28.1887	8.04974e-175	9.21796e-172
ENSG00000165507	9433.35	-2.13737	0.0761319	-28.0745	2.00739e-173	2.16349e-170
ENSG00000197903	703.065	2.69095	0.0964086	27.9119	1.91134e-171	1.94553e-168
ENSG00000196743	577.153	-1.7022	0.0613257	-27.7567	1.44505e-169	1.39349e-166
ENSG00000289688	114.046	6.2402	0.22666	27.5311	7.45999e-167	6.83409e-164
ENSG00000262655	1061.41	-1.78288	0.0650034	-27.4274	1.29188e-165	1.12713e-162
ENSG00000178802	1070.01	-1.23402	0.0453698	-27.1992	6.63811e-163	5.52834e-160
ENSG00000100867	423.908	3.20085	0.11785	27.1605	1.90485e-162	1.51742e-159
ENSG00000110925	979.954	1.40251	0.0517673	27.0926	1.20306e-161	9.1844e-159
ENSG00000197106	162.965	2.87291	0.107626	26.6935	5.59832e-157	4.1029e-154
ENSG00000286403	125.098	5.84755	0.219995	26.5804	1.1441e-155	8.06239e-153
ENSG00000105825	160.429	4.50038	0.171116	26.3001	1.91275e-152	1.29798e-149
ENSG00000101444	6174.16	-1.37376	0.0524389	-26.1973	2.85403e-151	1.86755e-148
ENSG00000249116	94.4729	2.98395	0.113995	26.1761	4.97348e-151	3.14221e-148
ENSG00000178202	1466.02	-1.29275	0.0500516	-25.8284	4.25433e-147	2.59826e-144
ENSG00000286393	155.032	7.82806	0.304749	25.6869	1.6382e-145	9.68231e-143
ENSG00000077150	1309.74	2.36388	0.0920859	25.6704	2.50355e-145	1.43344e-142
ENSG00000115107	618.789	-1.37045	0.0535939	-25.571	3.20933e-144	1.78186e-141
ENSG00000115762	1375.44	1.72565	0.0684293	25.218	2.5447e-140	1.37129e-137
ENSG00000182326	152.172	3.78965	0.151761	24.9712	1.25818e-137	6.58637e-135
ENSG00000184117	1388.15	-1.47857	0.0601667	-24.5745	2.36719e-133	1.20477e-130
ENSG00000077585	261.787	1.88881	0.077108	24.4956	1.64516e-132	8.14663e-130
ENSG00000143369	227.633	2.56731	0.105115	24.4237	9.56975e-132	4.61413e-129
ENSG00000010030	87.7876	4.68992	0.193078	24.2902	2.48591e-130	1.16787e-127
ENSG00000074219	647.403	-1.58063	0.0651244	-24.2709	3.98131e-130	1.82364e-127
ENSG00000135486	31348.7	-1.02761	0.0423903	-24.2415	8.12627e-130	3.63145e-127
ENSG00000167550	84.1116	3.31403	0.136747	24.2347	9.58533e-130	4.18149e-127
ENSG00000164237	2677.04	-1.30744	0.0539834	-24.2193	1.39282e-129	5.93473e-127
ENSG00000205659	244.315	2.01411	0.0831687	24.2172	1.46771e-129	6.11168e-127
ENSG00000100983	1182.54	-1.47227	0.0613879	-23.983	4.18211e-127	1.70277e-124
ENSG00000103485	1038.2	-1.72249	0.0719675	-23.9342	1.34878e-126	5.37224e-124
ENSG00000186529	107.104	5.46066	0.228199	23.9294	1.51433e-126	5.90331e-124
ENSG00000135709	231.863	2.05991	0.0861609	23.9077	2.54786e-126	9.72539e-124
ENSG00000228793	65.6673	5.44012	0.227825	23.8785	5.1289e-126	1.91779e-123
ENSG00000105499	108.192	2.98745	0.125451	23.8136	2.41561e-125	8.85177e-123
ENSG00000181026	2593.58	1.19927	0.0504444	23.7742	6.18112e-125	2.2206e-122
ENSG00000185630	992.743	-1.81713	0.0768183	-23.655	1.0492e-123	3.6968e-121
ENSG00000158402	700.155	1.14182	0.0485878	23.5001	4.06441e-122	1.40506e-119
ENSG00000071575	618.878	-1.2162	0.0519557	-23.4084	3.50984e-121	1.19088e-118
ENSG00000186812	315.338	-2.02658	0.087391	-23.1898	5.77405e-119	1.92349e-116
ENSG00000168389	333.821	2.10632	0.0909398	23.1617	1.10762e-118	3.62389e-116
ENSG00000153395	4111.03	1.27208	0.0549413	23.1535	1.33965e-118	4.30616e-116
ENSG00000159335	7552.16	-1.78008	0.0772826	-23.0335	2.15491e-117	6.8073e-115
ENSG00000180448	290.179	2.16216	0.0943311	22.921	2.86914e-116	8.90991e-114
ENSG00000285722	100.871	4.74012	0.206844	22.9164	3.18921e-116	9.7388e-114
ENSG00000111602	2544.45	-1.60499	0.0702716	-22.8399	1.84349e-115	5.53712e-113
ENSG00000142065	179.285	-3.03286	0.133339	-22.7454	1.5926e-114	4.70638e-112
ENSG00000116983	212.552	2.49321	0.109664	22.7349	2.02226e-114	5.88123e-112
ENSG00000083799	693.896	1.55442	0.0688301	22.5834	6.31604e-113	1.80817e-110
ENSG00000178947	351.4	-2.16712	0.0960696	-22.5578	1.1255e-112	3.17253e-110
ENSG00000104998	249.753	1.64772	0.0736675	22.3669	8.26028e-111	2.2931e-108
ENSG00000100554	857.775	1.71953	0.0780071	22.0432	1.11074e-107	3.03746e-105
ENSG00000141295	283.892	-1.80036	0.0817153	-22.0321	1.41907e-107	3.82356e-105
ENSG00000183765	702.843	-1.80419	0.0821847	-21.9528	8.13637e-107	2.1605e-104
ENSG00000290032	320.522	2.57763	0.117981	21.8479	8.1374e-106	2.12991e-103
ENSG00000138085	830.91	-1.23222	0.0566489	-21.752	6.61687e-105	1.68738e-102
ENSG00000114779	245.83	-2.15527	0.0990841	-21.7519	6.63091e-105	1.68738e-102
ENSG00000132357	101.28	3.10726	0.142995	21.7299	1.06961e-104	2.68458e-102
ENSG00000160888	679.675	2.51399	0.116414	21.5953	1.9873e-103	4.92044e-101
ENSG00000056558	83.5129	2.75393	0.128027	21.5106	1.2397e-102	3.02849e-100
ENSG00000125247	682.056	-1.16703	0.0542867	-21.4976	1.63869e-102	3.95054e-100
ENSG00000116251	3172.79	-1.54395	0.0719919	-21.4461	4.96378e-102	1.18112e-99
ENSG00000168917	321.73	1.62254	0.0757322	21.4247	7.85868e-102	1.84598e-99
ENSG00000277586	2225.91	-1.63744	0.0766258	-21.3693	2.57761e-101	5.9781e-99
ENSG00000170889	6986.85	-1.21455	0.056863	-21.3593	3.19397e-101	7.31498e-99
ENSG00000135473	749.205	-2.10408	0.0988281	-21.2903	1.3969e-100	3.15976e-98
ENSG00000100350	2121.15	-1.34059	0.0630304	-21.2689	2.20478e-100	4.92634e-98
ENSG00000166033	684.915	-1.39915	0.0658259	-21.2553	2.94551e-100	6.50212e-98
ENSG00000184226	3368.51	-2.16517	0.102459	-21.1321	4.02915e-99	8.78835e-97
ENSG00000147174	82.648	3.70128	0.175408	21.1009	7.79899e-99	1.68109e-96
ENSG00000163874	146.068	1.81339	0.0861605	21.0467	2.45155e-98	5.22294e-96
ENSG00000175352	477.057	1.88284	0.0895068	21.0357	3.09083e-98	6.50921e-96
ENSG00000102893	704.656	-1.70235	0.0810912	-20.993	7.60218e-98	1.58281e-95
ENSG00000184661	881.657	1.24923	0.0596311	20.9493	1.90329e-97	3.91822e-95
ENSG00000140986	79.2582	4.22539	0.201984	20.9194	3.56363e-97	7.25475e-95
ENSG00000105655	2906.36	-1.37467	0.0657475	-20.9083	4.50277e-97	9.06591e-95
ENSG00000010292	5914.8	0.92792	0.044383	20.9071	4.61357e-97	9.18803e-95
ENSG00000174669	611.112	-1.65302	0.0793203	-20.8398	1.88817e-96	3.71991e-94
ENSG00000105993	1925.98	1.04004	0.0499819	20.8084	3.63552e-96	7.08617e-94
ENSG00000188833	49.6294	4.00502	0.193279	20.7214	2.21963e-95	4.28086e-93
ENSG00000059588	975.553	-1.59451	0.0769526	-20.7206	2.25758e-95	4.30868e-93
ENSG00000064787	50.5866	3.77531	0.182535	20.6827	4.95513e-95	9.35957e-93
ENSG00000185262	1204.62	1.93198	0.0934444	20.6752	5.78927e-95	1.08236e-92
ENSG00000153531	244.011	2.39135	0.115839	20.6437	1.11273e-94	2.05934e-92
ENSG00000185008	296.182	-2.2941	0.111488	-20.5771	4.39834e-94	8.05864e-92
ENSG00000118898	241.311	2.50083	0.121893	20.5167	1.52856e-93	2.76728e-91
ENSG00000204852	567.791	-1.31468	0.0640799	-20.5163	1.54057e-93	2.76728e-91
ENSG00000129195	773.001	1.24528	0.0607584	20.4956	2.35853e-93	4.19544e-91
ENSG00000015592	95.3412	4.80993	0.234887	20.4776	3.40933e-93	6.00632e-91
ENSG00000111275	666.645	-1.33065	0.0650244	-20.4638	4.52299e-93	7.8924e-91
ENSG00000175592	298.491	2.86378	0.139997	20.456	5.31267e-93	9.1829e-91
ENSG00000171867	1419.59	1.24899	0.061089	20.4453	6.61189e-93	1.13218e-90
ENSG00000110721	489.362	1.46873	0.0718591	20.439	7.52498e-93	1.2766e-90
ENSG00000110492	3475.52	-1.39247	0.0681338	-20.4373	7.7932e-93	1.30997e-90
ENSG00000075702	679.234	1.4807	0.0725208	20.4176	1.16651e-92	1.94298e-90
ENSG00000129355	322.443	2.75295	0.134903	20.4068	1.45396e-92	2.39995e-90
ENSG00000136111	570.106	-1.16501	0.0573241	-20.3233	8.00182e-92	1.30901e-89
ENSG00000147100	798.902	-1.17586	0.0578965	-20.3098	1.05428e-91	1.70943e-89
ENSG00000248994	67.2678	2.96364	0.14642	20.2407	4.28663e-91	6.88945e-89
ENSG00000106868	345.234	1.39438	0.0689258	20.2302	5.31268e-91	8.46426e-89
ENSG00000164904	1961.56	-1.18332	0.0585547	-20.2088	8.19685e-91	1.29468e-88
ENSG00000172602	112.588	2.32561	0.115224	20.1834	1.37096e-90	2.1469e-88
ENSG00000079332	1746.21	0.855299	0.0423792	20.1821	1.40748e-90	2.18541e-88
ENSG00000204590	1684.55	1.05576	0.0523666	20.161	2.15601e-90	3.31953e-88
ENSG00000280639	47.0018	5.71985	0.2846	20.0979	7.69877e-90	1.17547e-87
ENSG00000180616	132.949	2.00494	0.0997662	20.0964	7.93149e-90	1.201e-87
ENSG00000172992	745.263	-1.30302	0.0648748	-20.0851	9.95498e-90	1.49504e-87
ENSG00000112294	871.818	-1.1661	0.0580802	-20.0775	1.16096e-89	1.72936e-87
ENSG00000137106	922.795	-1.22272	0.0609065	-20.0753	1.21326e-89	1.79269e-87
ENSG00000162734	3034.21	1.77453	0.0884342	20.0661	1.46167e-89	2.14245e-87
ENSG00000109472	2060.42	-1.01303	0.050544	-20.0426	2.34249e-89	3.40628e-87
ENSG00000065057	423.311	-2.48501	0.124063	-20.0302	3.00612e-89	4.33685e-87
ENSG00000103202	3175.18	-1.4165	0.0708318	-19.9981	5.7218e-89	8.19022e-87
ENSG00000164609	1331.5	1.16581	0.0584329	19.9513	1.46e-88	2.07365e-86
ENSG00000106066	757.528	-1.35923	0.0681481	-19.9452	1.65025e-88	2.32583e-86
ENSG00000130303	727.533	-1.63794	0.0822967	-19.9029	3.84297e-88	5.36763e-86
ENSG00000124766	2895.6	-2.42977	0.122083	-19.9026	3.86709e-88	5.36763e-86
ENSG00000168672	680.107	-1.72757	0.0869036	-19.8791	6.17113e-88	8.50131e-86
ENSG00000004660	426.594	-1.53933	0.0774544	-19.874	6.83153e-88	9.34084e-86
ENSG00000213468	233.964	-1.99329	0.100565	-19.8209	1.9643e-87	2.66592e-85
ENSG00000137700	638.226	-1.49086	0.0752797	-19.8042	2.73697e-87	3.68726e-85
ENSG00000164690	95.5426	2.7739	0.140258	19.7772	4.68094e-87	6.26016e-85
ENSG00000137573	405.865	-2.91723	0.147556	-19.7704	5.36003e-87	7.11641e-85
ENSG00000138829	2732.65	-1.44291	0.073011	-19.763	6.20685e-87	8.18143e-85
ENSG00000087842	301.076	-2.25962	0.114417	-19.749	8.1877e-87	1.07154e-84
ENSG00000197063	1672.59	1.48427	0.07525	19.7245	1.32841e-86	1.72617e-84
ENSG00000158486	81.6045	4.56645	0.231691	19.7092	1.79805e-86	2.31999e-84
ENSG00000172375	288.871	1.66549	0.0845653	19.6947	2.39477e-86	3.06832e-84
ENSG00000144354	949.372	-1.72539	0.0877557	-19.6612	4.63228e-86	5.89393e-84
ENSG00000169855	2209.53	-1.08227	0.0550521	-19.659	4.83943e-86	6.11503e-84
ENSG00000111640	21634.2	-1.19026	0.0606416	-19.6278	8.95763e-86	1.12412e-83
ENSG00000164535	505.625	1.38853	0.0708659	19.5938	1.74791e-85	2.17858e-83
ENSG00000137312	2033.34	-0.956265	0.049274	-19.4071	6.72314e-84	8.32307e-82
ENSG00000233966	662.344	1.72729	0.0891205	19.3815	1.10577e-83	1.35973e-81
ENSG00000178695	506.13	-2.42125	0.125407	-19.3071	4.68112e-83	5.71784e-81
ENSG00000112031	501.825	1.25139	0.0649327	19.2721	9.20547e-83	1.11697e-80
ENSG00000099860	2522.97	3.67709	0.190906	19.2613	1.13437e-82	1.36737e-80
ENSG00000114999	1597.23	0.996745	0.0518433	19.2261	2.2381e-82	2.68016e-80
ENSG00000109079	1063.41	1.53834	0.0802556	19.168	6.84617e-82	8.14517e-80
ENSG00000203880	1106.42	-1.28942	0.0674103	-19.1279	1.47808e-81	1.74719e-79
ENSG00000233822	65.2976	2.70631	0.141895	19.0726	4.26576e-81	5.01008e-79
ENSG00000110013	207.465	-1.65714	0.0869139	-19.0665	4.79447e-81	5.59518e-79
ENSG00000187634	719.902	-1.94081	0.101804	-19.0642	5.01311e-81	5.81331e-79
ENSG00000109320	656.958	1.84044	0.0965784	19.0564	5.80991e-81	6.69491e-79
ENSG00000213366	483.652	-1.88653	0.099253	-19.0073	1.48406e-80	1.69943e-78
ENSG00000152556	1211.07	-0.797661	0.0420055	-18.9894	2.08537e-80	2.37318e-78
ENSG00000124635	134.394	3.34787	0.176314	18.9881	2.13931e-80	2.41953e-78
ENSG00000170899	357.308	-1.83801	0.0969972	-18.9491	4.48891e-80	5.04576e-78
ENSG00000129245	1666.71	1.17903	0.0623005	18.9249	7.11331e-80	7.94696e-78
ENSG00000139722	480.459	1.41212	0.0746636	18.9131	8.89065e-80	9.87239e-78
ENSG00000099875	2984.15	1.42676	0.0757297	18.8401	3.54286e-79	3.91038e-77
ENSG00000068971	354.949	1.3571	0.0720429	18.8373	3.7328e-79	4.09535e-77
ENSG00000189159	1563.08	1.56749	0.0832607	18.8263	4.60076e-79	5.01757e-77
ENSG00000169679	2262.62	1.15704	0.0614814	18.8194	5.24013e-79	5.68104e-77
ENSG00000155252	796.992	1.34781	0.0717812	18.7766	1.17347e-78	1.26473e-76
ENSG00000278811	77.9674	2.71814	0.144947	18.7527	1.83912e-78	1.97055e-76
ENSG00000287064	156.195	5.01395	0.267559	18.7396	2.35223e-78	2.50567e-76
ENSG00000104870	671.51	-1.12508	0.0600535	-18.7347	2.58187e-78	2.73439e-76
ENSG00000176994	1078.08	1.67505	0.0899073	18.6309	1.8057e-77	1.90138e-75
ENSG00000179292	40.0183	4.88588	0.262391	18.6206	2.18786e-77	2.29062e-75
ENSG00000115457	729.208	-1.45811	0.0785504	-18.5627	6.433e-77	6.6969e-75
ENSG00000026025	2787.1	-2.07941	0.112041	-18.5593	6.86301e-77	7.10419e-75
ENSG00000143195	189.715	1.92063	0.103527	18.5519	7.86487e-77	8.09552e-75
ENSG00000112759	1258.86	-0.77748	0.0419204	-18.5466	8.6954e-77	8.90039e-75
ENSG00000166145	421.438	1.36955	0.0738882	18.5354	1.06999e-76	1.08913e-74
ENSG00000147257	1032.5	-2.32216	0.125376	-18.5215	1.38464e-76	1.40162e-74
ENSG00000112667	832.441	-1.67305	0.0903356	-18.5203	1.41521e-76	1.4247e-74
ENSG00000071127	3079.62	1.07043	0.0578861	18.4919	2.39738e-76	2.40026e-74
ENSG00000172943	1432.74	0.984615	0.0532805	18.4798	3.00036e-76	2.98764e-74
ENSG00000176170	286.075	1.98777	0.107782	18.4424	5.99887e-76	5.94115e-74
ENSG00000113742	523.64	1.57845	0.0858047	18.3959	1.41789e-75	1.3967e-73
ENSG00000139734	971.053	1.1951	0.064988	18.3895	1.59394e-75	1.56172e-73
ENSG00000169432	202.072	-2.79379	0.152069	-18.3719	2.20599e-75	2.1499e-73
ENSG00000110218	672.473	1.10952	0.0605724	18.3173	6.02093e-75	5.83679e-73
ENSG00000182934	1699.29	1.18623	0.0647691	18.3147	6.31694e-75	6.09152e-73
ENSG00000237863	126.906	-3.47013	0.189657	-18.2968	8.7702e-75	8.41296e-73
ENSG00000107821	189.034	-1.95899	0.107118	-18.2881	1.03016e-74	9.83052e-73
ENSG00000072778	1768.31	0.78229	0.0428681	18.2487	2.11738e-74	2.01008e-72
ENSG00000149658	1356.14	0.904407	0.0495994	18.2342	2.7607e-74	2.6073e-72
ENSG00000155254	1108.91	-1.71795	0.0942748	-18.2228	3.40378e-74	3.19816e-72
ENSG00000174574	1681.81	1.18704	0.0652155	18.2018	4.98987e-74	4.66451e-72
ENSG00000253304	266.637	1.98271	0.109019	18.1867	6.57551e-74	6.11555e-72
ENSG00000034152	722.096	1.45994	0.080368	18.1657	9.64958e-74	8.92927e-72
ENSG00000100348	911.511	-1.15117	0.063412	-18.1539	1.19693e-73	1.10202e-71
ENSG00000147274	5894.81	-0.998497	0.0550171	-18.1488	1.31123e-73	1.20122e-71
ENSG00000038532	1077.65	1.11676	0.0615481	18.1445	1.4197e-73	1.29412e-71
ENSG00000187514	14929.3	-1.19356	0.065845	-18.1269	1.95638e-73	1.7745e-71
ENSG00000113140	2112.03	-0.830054	0.0458991	-18.0843	4.23408e-73	3.82152e-71
ENSG00000070495	653.677	1.27574	0.0706268	18.0631	6.21985e-73	5.58628e-71
ENSG00000047188	1157.69	-1.01614	0.0562814	-18.0546	7.25883e-73	6.48762e-71
ENSG00000289298	62.9471	4.66394	0.258365	18.0518	7.64075e-73	6.79582e-71
ENSG00000115414	2035.2	-2.09377	0.116048	-18.0423	9.07308e-73	8.03077e-71
ENSG00000153561	2389.9	0.809237	0.0449257	18.0128	1.54569e-72	1.36154e-70
ENSG00000233927	5440.44	-1.04298	0.0580148	-17.9778	2.90675e-72	2.54821e-70
ENSG00000131236	4039.62	0.962845	0.0535621	17.9762	2.99128e-72	2.60982e-70
ENSG00000138036	276.635	-1.87981	0.104671	-17.9593	4.0556e-72	3.52164e-70
ENSG00000162836	467.821	-1.31631	0.0733322	-17.95	4.7965e-72	4.14535e-70
ENSG00000036257	1248.06	0.849296	0.0473817	17.9246	7.58303e-72	6.52283e-70
ENSG00000105355	754.221	1.35705	0.0757136	17.9235	7.72776e-72	6.61627e-70
ENSG00000135924	675.048	1.21879	0.0680569	17.9085	1.01312e-71	8.63364e-70
ENSG00000180720	46.0346	3.78713	0.211747	17.8852	1.53887e-71	1.30533e-69
ENSG00000101146	1328.33	1.15435	0.0645984	17.8696	2.03318e-71	1.71668e-69
ENSG00000007255	177.298	-2.0942	0.117357	-17.8448	3.17409e-71	2.66769e-69
ENSG00000125398	458.809	-1.29824	0.072757	-17.8434	3.25086e-71	2.71974e-69
ENSG00000145901	1540.53	0.960273	0.0538399	17.8357	3.73191e-71	3.108e-69
ENSG00000121101	95.3748	2.33857	0.131165	17.8292	4.19488e-71	3.47776e-69
ENSG00000179832	438.276	1.40527	0.0788895	17.8132	5.58668e-71	4.61077e-69
ENSG00000244005	345.843	-1.59128	0.0893738	-17.8048	6.48593e-71	5.32894e-69
ENSG00000197879	1528.79	1.16423	0.0654092	17.7992	7.17333e-71	5.8674e-69
ENSG00000196998	467.983	1.22318	0.0687465	17.7926	8.06054e-71	6.56378e-69
ENSG00000137103	501.199	-1.53865	0.0865526	-17.777	1.06512e-70	8.63498e-69
ENSG00000182446	3309.59	1.11983	0.0631786	17.7249	2.6958e-70	2.17588e-68
ENSG00000177519	216.757	-1.82156	0.102832	-17.7139	3.27448e-70	2.63136e-68
ENSG00000161091	950.508	1.80304	0.10187	17.6994	4.24024e-70	3.39257e-68
ENSG00000130023	255.525	-1.53265	0.0866293	-17.6921	4.82495e-70	3.84359e-68
ENSG00000188766	97.5423	2.4577	0.138976	17.6844	5.53267e-70	4.3883e-68
ENSG00000131504	3456.73	1.04575	0.0592278	17.6564	9.0818e-70	7.17228e-68
ENSG00000169905	1256.11	1.28295	0.0726708	17.6542	9.44172e-70	7.42451e-68
ENSG00000151491	725.492	0.979272	0.0556463	17.5982	2.54472e-69	1.9925e-67
ENSG00000167123	918.052	-1.10518	0.0628525	-17.5836	3.28873e-69	2.56409e-67
ENSG00000147475	1216.9	-1.47319	0.0838346	-17.5726	3.99145e-69	3.09879e-67
ENSG00000203950	1072.01	-0.987561	0.0562154	-17.5674	4.37538e-69	3.38252e-67
ENSG00000204228	76.0071	-2.72978	0.155398	-17.5664	4.45553e-69	3.43001e-67
ENSG00000287431	199.565	2.94768	0.167839	17.5625	4.77059e-69	3.65718e-67
ENSG00000110324	70.7531	2.26361	0.129129	17.5299	8.47744e-69	6.47182e-67
ENSG00000244509	762.113	-1.21256	0.0691945	-17.5239	9.42109e-69	7.16237e-67
ENSG00000140853	108.586	1.93424	0.110498	17.5047	1.31996e-68	9.99351e-67
ENSG00000168685	49.4878	6.83751	0.390735	17.4991	1.45572e-68	1.0976e-66
ENSG00000246695	216.107	1.70133	0.0972438	17.4955	1.54984e-68	1.16378e-66
ENSG00000170275	2587.65	-1.32154	0.0755675	-17.4882	1.7627e-68	1.31821e-66
ENSG00000177239	1159.6	-1.14925	0.0657674	-17.4744	2.2436e-68	1.67102e-66
ENSG00000107651	1176.71	0.931615	0.0533265	17.47	2.42481e-68	1.79868e-66
ENSG00000135318	58.0987	2.62173	0.150235	17.4508	3.39192e-68	2.50592e-66
ENSG00000185339	99.2982	2.21477	0.126931	17.4487	3.52324e-68	2.59248e-66
ENSG00000169607	738.832	1.00087	0.0573831	17.4419	3.96351e-68	2.90478e-66
ENSG00000129925	1694.25	1.3794	0.0793143	17.3916	9.5467e-68	6.96871e-66
ENSG00000144136	1853.07	1.1279	0.0649745	17.3592	1.6808e-67	1.22205e-65
ENSG00000013523	460.107	-1.10789	0.0638715	-17.3455	2.1321e-67	1.54405e-65
ENSG00000167193	1213.09	1.00003	0.057667	17.3415	2.28721e-67	1.64985e-65
ENSG00000270885	570.258	-1.13812	0.0656572	-17.3343	2.59197e-67	1.86236e-65
ENSG00000163053	503.889	-1.4037	0.0810701	-17.3146	3.64958e-67	2.61202e-65
ENSG00000112769	370.439	-1.70083	0.0982432	-17.3124	3.79038e-67	2.70223e-65
ENSG00000113811	682.76	1.26364	0.0730138	17.3069	4.17027e-67	2.96154e-65
ENSG00000183779	3447.45	-2.05232	0.118587	-17.3065	4.2007e-67	2.97163e-65
ENSG00000289286	161.13	9.73494	0.563299	17.282	6.42712e-67	4.52914e-65
ENSG00000135604	71.9727	2.75155	0.159246	17.2786	6.81575e-67	4.78461e-65
ENSG00000011198	338.077	1.21616	0.0703979	17.2755	7.19069e-67	5.02854e-65
ENSG00000124523	309.473	-1.66491	0.0963852	-17.2735	7.44415e-67	5.186e-65
ENSG00000136383	435.407	1.60366	0.0929205	17.2584	9.6776e-67	6.7164e-65
ENSG00000112983	1602.14	0.790866	0.0458715	17.2409	1.31014e-66	9.05825e-65
ENSG00000110713	2617.45	0.633656	0.0367617	17.2368	1.4049e-66	9.6769e-65
ENSG00000131100	1605.25	0.860928	0.0499779	17.2262	1.69003e-66	1.15973e-64
ENSG00000132478	985.638	-0.937238	0.0544303	-17.2191	1.91085e-66	1.30637e-64
ENSG00000181773	216.876	4.25187	0.246952	17.2174	1.96507e-66	1.33844e-64
ENSG00000133706	2678.94	-1.01127	0.0587578	-17.2108	2.20257e-66	1.49465e-64
ENSG00000171241	473.483	1.43959	0.0836534	17.209	2.27169e-66	1.53586e-64
ENSG00000135404	3996.84	0.868217	0.0504975	17.1933	2.98292e-66	2.0093e-64
ENSG00000197128	338.811	-1.68019	0.0978062	-17.1787	3.83192e-66	2.57174e-64
ENSG00000102804	1074.2	-0.908206	0.0528791	-17.1751	4.07702e-66	2.72625e-64
ENSG00000185359	1794.73	1.24493	0.0725149	17.168	4.61249e-66	3.0731e-64
ENSG00000156650	765.259	-1.20605	0.0703631	-17.1404	7.40758e-66	4.91745e-64
ENSG00000268089	239.046	1.55203	0.0905639	17.1374	7.80437e-66	5.16215e-64
ENSG00000130724	1119.31	-0.787759	0.0460007	-17.1249	9.67082e-66	6.3737e-64
ENSG00000132386	257.732	-1.90612	0.111343	-17.1194	1.06298e-65	6.98062e-64
ENSG00000104756	901.325	1.22734	0.0717805	17.0985	1.52348e-65	9.96902e-64
ENSG00000182134	282.621	1.19567	0.0699748	17.0872	1.84799e-65	1.20494e-63
ENSG00000090339	119.374	2.05238	0.120143	17.0828	1.99293e-65	1.29484e-63
ENSG00000172073	55.3729	2.96278	0.173454	17.0811	2.05293e-65	1.32911e-63
ENSG00000183010	1040.09	-1.68423	0.0986099	-17.0797	2.1024e-65	1.35634e-63
ENSG00000124006	1359.48	-1.56161	0.0914499	-17.0761	2.23608e-65	1.43752e-63
ENSG00000162231	1498	1.85764	0.108859	17.0646	2.72229e-65	1.74398e-63
ENSG00000137038	553.315	-1.53873	0.0902225	-17.0548	3.21974e-65	2.05547e-63
ENSG00000104549	2478.21	-1.01415	0.059483	-17.0495	3.52745e-65	2.24409e-63
ENSG00000236453	33.8901	5.40309	0.317169	17.0354	4.48976e-65	2.84641e-63
ENSG00000154930	518.276	-1.6218	0.0952537	-17.0261	5.26296e-65	3.3251e-63
ENSG00000132376	368.865	1.44529	0.0848927	17.0249	5.36436e-65	3.37752e-63
ENSG00000141452	280.752	1.33446	0.0785481	16.9891	9.88693e-65	6.20371e-63
ENSG00000006282	372.911	-1.28372	0.0756706	-16.9646	1.50184e-64	9.39137e-63
ENSG00000122642	1433.39	-1.02403	0.0603669	-16.9634	1.5332e-64	9.55486e-63
ENSG00000148690	453.475	-1.52155	0.0897625	-16.9509	1.89686e-64	1.17811e-62
ENSG00000158715	119.941	1.65005	0.0973687	16.9464	2.04764e-64	1.26522e-62
ENSG00000158321	901.549	-1.37741	0.0812813	-16.9463	2.05092e-64	1.26522e-62
ENSG00000175575	335.745	-1.31459	0.0776614	-16.9272	2.83638e-64	1.74389e-62
ENSG00000127124	224.778	1.45775	0.0862032	16.9106	3.75625e-64	2.30174e-62
ENSG00000103740	45.4354	3.5595	0.21051	16.909	3.8653e-64	2.36067e-62
ENSG00000176840	43.4649	6.43317	0.380477	16.9082	3.91628e-64	2.38386e-62
ENSG00000204209	1220.02	0.951627	0.0563164	16.8979	4.66414e-64	2.82968e-62
ENSG00000159346	2088.37	0.652267	0.0386029	16.8968	4.7466e-64	2.87021e-62
ENSG00000104763	672.031	-1.35689	0.0804458	-16.8671	7.85645e-64	4.73506e-62
ENSG00000184205	928.793	0.979551	0.0580828	16.8647	8.17646e-64	4.91178e-62
ENSG00000182578	27.6406	3.52143	0.208879	16.8587	9.0551e-64	5.42182e-62
ENSG00000070159	906.282	0.915921	0.0543599	16.8492	1.06357e-63	6.34748e-62
ENSG00000186594	49.745	3.5873	0.21309	16.8347	1.35932e-63	8.08617e-62
ENSG00000225439	218.75	-1.4209	0.0844615	-16.8231	1.65416e-63	9.80828e-62
ENSG00000111679	263.537	-1.23237	0.0733687	-16.797	2.56699e-63	1.51717e-61
ENSG00000182378	791.286	-1.22299	0.0728216	-16.7943	2.68456e-63	1.58156e-61
ENSG00000177479	1384.55	0.834511	0.0497212	16.7838	3.20675e-63	1.88314e-61
ENSG00000164694	63.9902	2.3184	0.138376	16.7544	5.25897e-63	3.07843e-61
ENSG00000260103	36.6832	5.01192	0.299307	16.7451	6.15164e-63	3.5895e-61
ENSG00000101236	446.313	1.53054	0.0914347	16.7392	6.79025e-63	3.94956e-61
ENSG00000135390	3553.71	-1.41243	0.0844272	-16.7296	7.97856e-63	4.62605e-61
ENSG00000120889	2487.14	1.06234	0.0635014	16.7293	8.01364e-63	4.63173e-61
ENSG00000090020	760.254	1.62128	0.096964	16.7205	9.29888e-63	5.35767e-61
ENSG00000115194	197.663	1.53517	0.0918276	16.7179	9.70249e-63	5.5727e-61
ENSG00000221818	275.568	-1.76075	0.105363	-16.7113	1.08406e-62	6.20695e-61
ENSG00000114942	3953.9	-0.977459	0.0585515	-16.694	1.44919e-62	8.27167e-61
ENSG00000181191	800.614	0.795802	0.0478073	16.6461	3.23244e-62	1.83928e-60
ENSG00000141753	169.454	-1.54769	0.0930422	-16.6342	3.9377e-62	2.23364e-60
ENSG00000131089	244.381	-1.77004	0.106471	-16.6246	4.62731e-62	2.61671e-60
ENSG00000103024	785.161	-1.98158	0.119241	-16.6183	5.13909e-62	2.89718e-60
ENSG00000066468	852.817	-1.0543	0.0634799	-16.6084	6.05745e-62	3.40444e-60
ENSG00000124216	169.799	2.27674	0.137372	16.5735	1.08344e-61	6.07056e-60
ENSG00000140526	1211.43	0.801434	0.0483651	16.5705	1.13863e-61	6.36036e-60
ENSG00000168209	1654.52	-2.34847	0.141815	-16.5601	1.35414e-61	7.54121e-60
ENSG00000160199	407.629	0.965219	0.058447	16.5144	2.88896e-61	1.60398e-59
ENSG00000141569	867.334	-1.11681	0.0676381	-16.5116	3.02612e-61	1.67225e-59
ENSG00000170430	364.948	-1.15252	0.0698006	-16.5115	3.03016e-61	1.67225e-59
ENSG00000136868	1424.66	0.946772	0.057362	16.5052	3.36521e-61	1.85157e-59
ENSG00000141639	218.58	-1.82655	0.110667	-16.5049	3.38051e-61	1.85442e-59
ENSG00000198952	2971.56	1.345	0.0815058	16.5019	3.55669e-61	1.94524e-59
ENSG00000027869	40.0092	3.1918	0.193465	16.4981	3.78661e-61	2.06483e-59
ENSG00000187535	876.944	-1.34737	0.0816797	-16.4957	3.93703e-61	2.14048e-59
ENSG00000080031	150.54	1.9321	0.117229	16.4815	4.98276e-61	2.70101e-59
ENSG00000175832	320.552	4.22124	0.256284	16.4709	5.93656e-61	3.20855e-59
ENSG00000240583	75.4138	2.96356	0.180125	16.4528	8.00667e-61	4.31465e-59
ENSG00000120915	207.161	-1.72093	0.1046	-16.4525	8.04865e-61	4.32455e-59
ENSG00000147130	1015.31	-1.00887	0.0613416	-16.4467	8.84924e-61	4.74081e-59
ENSG00000168477	111.667	2.2489	0.136831	16.4357	1.06252e-60	5.67566e-59
ENSG00000101144	1325.96	-0.895556	0.0545454	-16.4185	1.40936e-60	7.50648e-59
ENSG00000116574	1131.55	-1.09064	0.0664522	-16.4124	1.55895e-60	8.27917e-59
ENSG00000166401	75.239	3.19344	0.194829	16.391	2.2183e-60	1.17467e-58
ENSG00000213465	630.692	-1.76086	0.107492	-16.3813	2.60027e-60	1.37298e-58
ENSG00000120053	1162.11	1.38673	0.0846864	16.3749	2.88951e-60	1.52131e-58
ENSG00000196821	2286.97	0.771138	0.0471116	16.3683	3.21923e-60	1.69005e-58
ENSG00000188517	255.428	-1.43571	0.0877264	-16.3658	3.35804e-60	1.75789e-58
ENSG00000178297	35.8831	2.91758	0.178601	16.3358	5.4912e-60	2.86638e-58
ENSG00000154721	60.5327	2.24983	0.138194	16.2802	1.36478e-59	7.10382e-58
ENSG00000074416	227.046	2.28088	0.140169	16.2724	1.5497e-59	8.0435e-58
ENSG00000228509	30.1043	5.76524	0.354844	16.2473	2.3358e-59	1.20894e-57
ENSG00000214456	40.9396	3.06415	0.188714	16.237	2.76026e-59	1.4246e-57
ENSG00000068308	1687.53	1.11196	0.0684945	16.2343	2.88431e-59	1.48445e-57
ENSG00000169740	351.855	-1.17077	0.0722098	-16.2134	4.05357e-59	2.08038e-57
ENSG00000130703	993.355	0.766946	0.0473289	16.2046	4.6793e-59	2.39481e-57
ENSG00000175505	76.7863	2.51474	0.155254	16.1976	5.24439e-59	2.67654e-57
ENSG00000006468	61.4395	2.88604	0.17835	16.1818	6.77362e-59	3.44739e-57
ENSG00000168159	2675.61	-1.10543	0.0683735	-16.1676	8.54167e-59	4.33519e-57
ENSG00000099999	434.606	-1.17748	0.0728424	-16.1647	8.94414e-59	4.52692e-57
ENSG00000107874	852.661	-0.870231	0.0539243	-16.138	1.37947e-58	6.96272e-57
ENSG00000105549	29.9013	4.20786	0.260764	16.1366	1.41013e-58	7.09793e-57
ENSG00000133794	303.44	1.29827	0.0805492	16.1177	1.91636e-58	9.61962e-57
ENSG00000147403	13683	-0.875488	0.0543281	-16.1148	2.00704e-58	1.00473e-56
ENSG00000111144	1570.79	-0.98948	0.0614133	-16.1118	2.10685e-58	1.05182e-56
ENSG00000101938	276.187	-2.01675	0.125222	-16.1053	2.33979e-58	1.16494e-56
ENSG00000187244	546.748	-1.33626	0.0829939	-16.1008	2.52004e-58	1.25128e-56
ENSG00000044090	533.902	-1.6786	0.104342	-16.0875	3.12248e-58	1.54622e-56
ENSG00000003989	1182.26	-1.0005	0.0623204	-16.0541	5.34815e-58	2.64121e-56
ENSG00000059573	2863.4	-0.694443	0.0432725	-16.0481	5.89167e-58	2.90181e-56
ENSG00000159842	2040.21	1.16872	0.0728699	16.0385	6.88375e-58	3.38134e-56
ENSG00000152133	516.371	1.07665	0.0671457	16.0345	7.33355e-58	3.59265e-56
ENSG00000105516	292.043	-1.73529	0.10824	-16.0319	7.65426e-58	3.73977e-56
ENSG00000123600	243.743	-1.40674	0.0879345	-15.9976	1.32733e-57	6.46792e-56
ENSG00000240849	759.395	0.893469	0.0558818	15.9886	1.53556e-57	7.46276e-56
ENSG00000136235	169.216	2.00839	0.125623	15.9874	1.56356e-57	7.57874e-56
ENSG00000255363	68.4657	6.76269	0.423294	15.9763	1.86817e-57	9.0313e-56
ENSG00000114021	542.843	-1.13739	0.0712064	-15.9732	1.96424e-57	9.47075e-56
ENSG00000122133	24.929	4.78239	0.299407	15.9729	1.9748e-57	9.49668e-56
ENSG00000169184	430.066	-1.74405	0.109205	-15.9705	2.05028e-57	9.83384e-56
ENSG00000271856	42.2184	6.97005	0.436547	15.9663	2.19385e-57	1.0495e-55
ENSG00000106268	378.566	-1.48142	0.0927948	-15.9645	2.26011e-57	1.07838e-55
ENSG00000182866	27.8665	3.46752	0.217355	15.9532	2.70595e-57	1.28775e-55
ENSG00000112874	340.855	-2.14057	0.134255	-15.9441	3.1335e-57	1.48736e-55
ENSG00000143333	564.614	-2.24879	0.141096	-15.938	3.45205e-57	1.63433e-55
ENSG00000223443	29.787	5.18446	0.325795	15.9133	5.1269e-57	2.42101e-55
ENSG00000158555	433.432	1.44594	0.0908727	15.9117	5.2546e-57	2.47493e-55
ENSG00000204272	539.04	-1.23898	0.0779687	-15.8907	7.34829e-57	3.45219e-55
ENSG00000187955	379.704	-2.4728	0.155656	-15.8864	7.87611e-57	3.69069e-55
ENSG00000234745	1157.35	1.06384	0.0669995	15.8783	8.96405e-57	4.18978e-55
ENSG00000136997	343.897	-2.14805	0.135445	-15.8593	1.2133e-56	5.6565e-55
ENSG00000114030	1038.38	0.848168	0.0534891	15.8568	1.26089e-56	5.86347e-55
ENSG00000205643	133.135	-1.92465	0.121404	-15.8533	1.33478e-56	6.19137e-55
ENSG00000221955	30.2376	3.87209	0.244255	15.8526	1.34787e-56	6.23627e-55
ENSG00000242498	637.396	-1.39852	0.0882716	-15.8434	1.56256e-56	7.2114e-55
ENSG00000122490	829.216	1.29936	0.082063	15.8337	1.82091e-56	8.38258e-55
ENSG00000177728	1200	-1.09749	0.0693273	-15.8305	1.91649e-56	8.80047e-55
ENSG00000243742	72.3473	3.39346	0.214584	15.8141	2.48699e-56	1.13917e-54
ENSG00000173530	1025.35	2.09283	0.132382	15.809	2.69636e-56	1.23199e-54
ENSG00000205097	44.3587	2.75068	0.174043	15.8046	2.89302e-56	1.31855e-54
ENSG00000175003	32.5671	5.78929	0.36658	15.7927	3.49347e-56	1.58827e-54
ENSG00000170100	401.936	1.75677	0.111241	15.7925	3.50311e-56	1.58871e-54
ENSG00000272079	39.2379	3.40518	0.21571	15.7859	3.88972e-56	1.75969e-54
ENSG00000112306	6317.16	-0.961972	0.0609584	-15.7808	4.21959e-56	1.90422e-54
ENSG00000084693	1425.93	-0.941434	0.0596806	-15.7745	4.65745e-56	2.09665e-54
ENSG00000076513	831.743	0.928514	0.0588645	15.7738	4.71481e-56	2.11727e-54
ENSG00000077238	317.593	1.50551	0.0954641	15.7704	4.97263e-56	2.22759e-54
ENSG00000105784	123.426	2.69953	0.171203	15.768	5.16297e-56	2.30722e-54
ENSG00000100099	1093.28	-0.870953	0.0552517	-15.7634	5.55871e-56	2.47802e-54
ENSG00000120696	265.037	-2.13717	0.135621	-15.7584	6.01776e-56	2.67615e-54
ENSG00000130005	949.569	-1.44212	0.0915489	-15.7525	6.60553e-56	2.93042e-54
ENSG00000272047	354.261	-1.69447	0.107627	-15.744	7.54965e-56	3.34117e-54
ENSG00000156239	200.427	-1.63163	0.103644	-15.7426	7.72487e-56	3.41048e-54
ENSG00000102316	3873.24	-0.966861	0.0614854	-15.7251	1.01849e-55	4.48576e-54
ENSG00000174684	845.902	-1.35458	0.0861983	-15.7147	1.19872e-55	5.2669e-54
ENSG00000160209	1419.83	0.96823	0.0616168	15.7137	1.21796e-55	5.33864e-54
ENSG00000113196	369.574	-1.60788	0.102352	-15.7093	1.30551e-55	5.70872e-54
ENSG00000198799	334.469	-1.34053	0.0853463	-15.707	1.35483e-55	5.91029e-54
ENSG00000175040	115.667	1.81883	0.115801	15.7064	1.36636e-55	5.94643e-54
ENSG00000179361	1329.71	1.34419	0.0855959	15.7039	1.42131e-55	6.1709e-54
ENSG00000134690	1056.57	0.933511	0.0595115	15.6862	1.8786e-55	8.13705e-54
ENSG00000134595	127.721	-2.54095	0.1624	-15.6462	3.52602e-55	1.52367e-53
ENSG00000177189	1670.69	0.950759	0.0607701	15.6452	3.58351e-55	1.54487e-53
ENSG00000147526	1182.32	0.96794	0.0618832	15.6414	3.80257e-55	1.63546e-53
ENSG00000181444	207.101	-3.07771	0.196827	-15.6366	4.10024e-55	1.75936e-53
ENSG00000198331	87.7137	1.88895	0.120824	15.6339	4.28049e-55	1.83241e-53
ENSG00000250722	340.706	-2.06673	0.132281	-15.6238	5.013e-55	2.14098e-53
ENSG00000104325	389.861	-1.25366	0.0802933	-15.6135	5.89454e-55	2.51162e-53
ENSG00000196262	14572.5	-0.811542	0.0520583	-15.5891	8.63335e-55	3.67008e-53
ENSG00000278974	231.443	1.18427	0.0761751	15.5467	1.67497e-54	7.1039e-53
ENSG00000094631	942.989	-0.930666	0.0598816	-15.5418	1.80907e-54	7.65492e-53
ENSG00000182168	191.547	-2.83967	0.182789	-15.5352	2.00317e-54	8.4567e-53
ENSG00000104714	333.548	0.981891	0.0632156	15.5324	2.09314e-54	8.81621e-53
ENSG00000163513	412.658	1.16242	0.0749854	15.5019	3.36773e-54	1.41522e-52
ENSG00000230392	24.3577	4.98043	0.321296	15.5011	3.41241e-54	1.43071e-52
ENSG00000087586	1572.14	1.09415	0.0705864	15.5009	3.42228e-54	1.43158e-52
ENSG00000162889	1024.44	1.01429	0.0654354	15.5006	3.43623e-54	1.43414e-52
ENSG00000204516	515.013	1.41503	0.0913121	15.4967	3.65354e-54	1.52137e-52
ENSG00000145632	493.253	1.39379	0.0900506	15.4779	4.89326e-54	2.03298e-52
ENSG00000149476	500.594	-2.01284	0.130241	-15.4548	7.00816e-54	2.90506e-52
ENSG00000181649	246.402	2.99709	0.194103	15.4407	8.71369e-54	3.60389e-52
ENSG00000072042	705.029	1.0227	0.0662372	15.4399	8.82309e-54	3.64091e-52
ENSG00000164318	112.211	1.86241	0.120702	15.4298	1.03236e-53	4.25055e-52
ENSG00000106236	342.485	1.75524	0.113799	15.4241	1.12742e-53	4.63152e-52
ENSG00000204271	277.021	-1.50346	0.097496	-15.4208	1.18701e-53	4.8654e-52
ENSG00000176014	1598.69	1.2655	0.0820679	15.4201	1.19895e-53	4.90338e-52
ENSG00000138756	216.372	1.26684	0.0821887	15.4138	1.32181e-53	5.39381e-52
ENSG00000112992	2493.89	-1.178	0.0764459	-15.4095	1.41209e-53	5.74939e-52
ENSG00000148019	1085.36	-0.807752	0.052421	-15.4089	1.42516e-53	5.78974e-52
ENSG00000181513	205.786	-1.4133	0.0917226	-15.4084	1.43663e-53	5.82344e-52
ENSG00000089775	177.724	-1.69384	0.10995	-15.4054	1.50446e-53	6.08493e-52
ENSG00000136167	33.0334	3.30147	0.214457	15.3946	1.78012e-53	7.18401e-52
ENSG00000117791	250.539	-1.23173	0.0800305	-15.3907	1.89005e-53	7.61087e-52
ENSG00000170153	687.178	-1.53965	0.100049	-15.3889	1.94157e-53	7.80121e-52
ENSG00000136783	406.535	-1.69936	0.110486	-15.3808	2.20329e-53	8.83339e-52
ENSG00000157456	1071.51	1.0206	0.0663595	15.3798	2.23664e-53	8.94756e-52
ENSG00000160469	461.82	1.62935	0.105956	15.3776	2.31411e-53	9.2373e-52
ENSG00000197780	340.396	1.69341	0.110239	15.3613	2.97444e-53	1.18473e-51
ENSG00000117226	24.6114	3.77577	0.245829	15.3593	3.06674e-53	1.21885e-51
ENSG00000198830	10923.8	-1.1568	0.0753195	-15.3585	3.10466e-53	1.22882e-51
ENSG00000163166	1101.35	0.685885	0.0446583	15.3585	3.10525e-53	1.22882e-51
ENSG00000198732	572.393	-1.23455	0.0803858	-15.3578	3.14052e-53	1.2401e-51
ENSG00000174238	1266.66	1.12489	0.073285	15.3495	3.57118e-53	1.40712e-51
ENSG00000134954	595.937	2.05729	0.134072	15.3446	3.84811e-53	1.51298e-51
ENSG00000179148	25.8247	3.63469	0.236939	15.3402	4.11889e-53	1.61598e-51
ENSG00000120594	79.6684	-2.57698	0.168094	-15.3306	4.7751e-53	1.86943e-51
ENSG00000067057	2718.56	0.961844	0.0627526	15.3276	5.00438e-53	1.95502e-51
ENSG00000163904	1094.39	0.886877	0.0579371	15.3076	6.80415e-53	2.65246e-51
ENSG00000206503	1362.26	0.661174	0.043257	15.2848	9.65608e-53	3.75624e-51
ENSG00000198857	42.4181	2.80825	0.183748	15.2832	9.89935e-53	3.84271e-51
ENSG00000196683	1278.37	-1.25276	0.0819741	-15.2824	1.00182e-52	3.88062e-51
ENSG00000128016	420.576	3.12784	0.204862	15.268	1.24912e-52	4.82835e-51
ENSG00000290058	94.6991	3.06788	0.201278	15.242	1.86127e-52	7.17941e-51
ENSG00000130294	2320.1	1.66323	0.109154	15.2375	1.99343e-52	7.67304e-51
ENSG00000267475	87.1845	3.40516	0.223689	15.2227	2.49953e-52	9.60091e-51
ENSG00000171227	108.003	-2.26171	0.148579	-15.2223	2.51671e-52	9.64667e-51
ENSG00000289609	49.3546	3.21557	0.211606	15.196	3.75792e-52	1.43742e-50
ENSG00000171298	531.744	-1.18467	0.077982	-15.1916	4.01964e-52	1.53433e-50
ENSG00000135778	954.829	-0.825274	0.0543353	-15.1885	4.21258e-52	1.60463e-50
ENSG00000137331	534.444	2.35574	0.155139	15.1848	4.46261e-52	1.69635e-50
ENSG00000151876	265.444	-1.52582	0.10049	-15.1839	4.52354e-52	1.71595e-50
ENSG00000147416	2539.88	1.02512	0.067523	15.1817	4.67382e-52	1.76929e-50
ENSG00000113430	606.741	1.92333	0.126709	15.1792	4.86027e-52	1.83608e-50
ENSG00000166579	623.426	0.997819	0.0657699	15.1714	5.47388e-52	2.06363e-50
ENSG00000072062	1715.01	0.780242	0.05143	15.171	5.50705e-52	2.07187e-50
ENSG00000175866	678.833	1.90177	0.125448	15.1598	6.52325e-52	2.44916e-50
ENSG00000012174	2597.22	-1.04637	0.0691371	-15.1347	9.55994e-52	3.58195e-50
ENSG00000117543	497.364	-1.12242	0.0741687	-15.1333	9.76729e-52	3.65217e-50
ENSG00000004700	1053.8	0.73985	0.0488941	15.1317	1.00071e-51	3.73421e-50
ENSG00000188229	15555.8	1.73223	0.114517	15.1264	1.08419e-51	4.03751e-50
ENSG00000166900	1695.53	1.82625	0.120758	15.1232	1.13933e-51	4.23425e-50
ENSG00000168772	118.884	-2.4679	0.163316	-15.1112	1.36614e-51	5.06688e-50
ENSG00000130720	49.485	2.36079	0.1563	15.1043	1.51781e-51	5.61804e-50
ENSG00000100979	281.372	-1.8455	0.122239	-15.0974	1.68402e-51	6.22067e-50
ENSG00000173559	290.057	1.55364	0.102929	15.0943	1.76452e-51	6.50492e-50
ENSG00000160741	855.828	1.1347	0.0752002	15.089	1.91189e-51	7.02032e-50
ENSG00000165449	177.571	-1.84137	0.122034	-15.089	1.91199e-51	7.02032e-50
ENSG00000271601	333.326	-1.1116	0.0736844	-15.0859	2.00382e-51	7.3428e-50
ENSG00000164402	2479.72	-0.413607	0.0274439	-15.071	2.51235e-51	9.18789e-50
ENSG00000102554	503.691	1.70426	0.113135	15.064	2.79277e-51	1.0193e-49
ENSG00000099804	1728.38	1.33908	0.0889178	15.0598	2.97911e-51	1.08515e-49
ENSG00000088325	5507.28	0.82977	0.0551052	15.0579	3.0625e-51	1.11332e-49
ENSG00000126524	963.393	1.10246	0.073219	15.0571	3.10284e-51	1.12575e-49
ENSG00000138380	97.3579	-2.49567	0.16577	-15.055	3.20101e-51	1.15907e-49
ENSG00000117280	255.258	1.1599	0.0770744	15.0491	3.50083e-51	1.26513e-49
ENSG00000100075	2301.41	-1.2621	0.0838944	-15.0439	3.78541e-51	1.36528e-49
ENSG00000173511	657.347	-0.917793	0.0610359	-15.0369	4.20517e-51	1.5137e-49
ENSG00000121210	417.146	-1.04011	0.0691709	-15.0368	4.21697e-51	1.51497e-49
ENSG00000100629	318.628	1.09999	0.0731625	15.0349	4.33425e-51	1.55405e-49
ENSG00000109066	465.155	2.1427	0.142519	15.0346	4.35971e-51	1.56013e-49
ENSG00000125740	162.178	4.49172	0.298882	15.0284	4.78437e-51	1.70876e-49
ENSG00000006757	266.64	-1.13653	0.0756653	-15.0204	5.39619e-51	1.92352e-49
ENSG00000223638	116.142	4.48343	0.298514	15.0192	5.5003e-51	1.95682e-49
ENSG00000185344	872.856	1.22674	0.0818851	14.9812	9.73729e-51	3.45749e-49
ENSG00000110881	572.08	-1.38215	0.0922821	-14.9774	1.03175e-50	3.65644e-49
ENSG00000168243	817.944	1.1685	0.0780723	14.9669	1.20824e-50	4.27361e-49
ENSG00000160218	759.933	0.855751	0.0571845	14.9647	1.2483e-50	4.4068e-49
ENSG00000101544	1688.66	1.16836	0.0780877	14.9621	1.29778e-50	4.57268e-49
ENSG00000169629	2273.91	1.04285	0.0697604	14.949	1.58078e-50	5.55912e-49
ENSG00000060069	706.448	1.44434	0.0966236	14.9481	1.60371e-50	5.62895e-49
ENSG00000197142	23.4697	4.57438	0.30638	14.9304	2.09009e-50	7.32211e-49
ENSG00000188511	68.2815	8.9178	0.597328	14.9295	2.11956e-50	7.41118e-49
ENSG00000223764	347.672	-2.41788	0.161957	-14.9291	2.13062e-50	7.43566e-49
ENSG00000111962	401.757	-0.89561	0.060087	-14.9052	3.04776e-50	1.06162e-48
ENSG00000091879	27.5023	4.36978	0.293194	14.9041	3.10098e-50	1.0781e-48
ENSG00000009335	2331.67	0.732071	0.0491346	14.8993	3.33168e-50	1.15612e-48
ENSG00000131398	211.144	1.80715	0.12142	14.8834	4.22309e-50	1.46268e-48
ENSG00000118680	2675.62	1.04407	0.0702304	14.8664	5.44673e-50	1.88292e-48
ENSG00000286219	155.121	-1.88131	0.126567	-14.8641	5.63717e-50	1.94509e-48
ENSG00000157613	74.756	2.04237	0.137435	14.8606	5.94012e-50	2.04577e-48
ENSG00000130340	1300.31	0.950513	0.0639842	14.8554	6.41448e-50	2.2019e-48
ENSG00000164808	821.964	-0.851165	0.0572967	-14.8554	6.41751e-50	2.2019e-48
ENSG00000179750	324.958	1.12865	0.0760297	14.8448	7.51763e-50	2.57454e-48
ENSG00000197226	2255.05	-0.714196	0.0481211	-14.8416	7.88062e-50	2.69382e-48
ENSG00000128915	540.524	-0.896827	0.0604455	-14.837	8.4503e-50	2.88317e-48
ENSG00000125246	111.686	-1.90452	0.128398	-14.8329	8.97458e-50	3.05636e-48
ENSG00000123395	256.032	1.58938	0.107158	14.8322	9.07747e-50	3.08567e-48
ENSG00000182372	287.732	1.20745	0.0814586	14.8229	1.04219e-49	3.53612e-48
ENSG00000256779	30.7898	3.45775	0.233322	14.8197	1.09311e-49	3.70204e-48
ENSG00000164626	233.256	1.7249	0.116564	14.7978	1.51256e-49	5.11311e-48
ENSG00000070087	1646.39	-1.33292	0.090077	-14.7976	1.51905e-49	5.1256e-48
ENSG00000102024	15023.5	-0.884394	0.0597831	-14.7934	1.61615e-49	5.44321e-48
ENSG00000272405	70.7915	2.26472	0.153096	14.7928	1.62955e-49	5.47827e-48
ENSG00000101844	374.011	0.990087	0.0669337	14.7921	1.64825e-49	5.53099e-48
ENSG00000196754	43.3639	2.36304	0.159963	14.7724	2.20604e-49	7.38923e-48
ENSG00000141644	744.372	0.791317	0.0535862	14.7672	2.385e-49	7.97407e-48
ENSG00000176623	507.984	-0.963667	0.0652645	-14.7656	2.44231e-49	8.15083e-48
ENSG00000197429	234.303	-1.25011	0.0846879	-14.7614	2.59914e-49	8.65845e-48
ENSG00000147251	729.644	-1.1705	0.0793724	-14.7469	3.22142e-49	1.07119e-47
ENSG00000139644	11827.4	0.586072	0.0397606	14.74	3.56815e-49	1.18434e-47
ENSG00000138759	723.689	-1.90832	0.129483	-14.738	3.67257e-49	1.2168e-47
ENSG00000122203	2391.35	0.71081	0.04826	14.7288	4.2128e-49	1.39326e-47
ENSG00000006712	1525.65	0.939189	0.0637909	14.7229	4.59329e-49	1.51637e-47
ENSG00000141959	1974.07	-1.06747	0.0725506	-14.7134	5.28625e-49	1.74199e-47
ENSG00000126247	2888.15	-0.864237	0.0587605	-14.7078	5.74491e-49	1.88973e-47
ENSG00000123179	374.649	-1.50602	0.102406	-14.7063	5.87076e-49	1.92767e-47
ENSG00000165795	320.071	-1.31476	0.0894155	-14.704	6.07935e-49	1.99259e-47
ENSG00000145284	447.889	-0.971615	0.0660843	-14.7027	6.19774e-49	2.02777e-47
ENSG00000165655	843.51	-2.06613	0.140618	-14.6932	7.12475e-49	2.32691e-47
ENSG00000204304	1656.13	-0.596468	0.0406166	-14.6853	8.00337e-49	2.60921e-47
ENSG00000167657	1069.78	1.39292	0.0948896	14.6794	8.73247e-49	2.84185e-47
ENSG00000162885	469.073	1.00102	0.0682489	14.6672	1.04646e-48	3.39952e-47
ENSG00000131196	899	1.68653	0.115018	14.6632	1.10972e-48	3.59862e-47
ENSG00000161800	2687.37	0.718157	0.0490455	14.6426	1.50105e-48	4.85905e-47
ENSG00000109576	207.3	-1.25312	0.0855971	-14.6397	1.56692e-48	5.06333e-47
ENSG00000163877	430.803	1.01676	0.0694638	14.6373	1.62476e-48	5.241e-47
ENSG00000116106	312.526	-1.37832	0.0941794	-14.6351	1.67847e-48	5.40472e-47
ENSG00000033100	836.333	1.52423	0.104185	14.63	1.80812e-48	5.81199e-47
ENSG00000184785	130.951	-2.0149	0.137733	-14.6291	1.83309e-48	5.88195e-47
ENSG00000162923	2204.61	0.818848	0.0560938	14.5978	2.89916e-48	9.28644e-47
ENSG00000076716	1095.48	-1.11716	0.0765946	-14.5854	3.48046e-48	1.1129e-46
ENSG00000135951	151.394	1.37951	0.0946216	14.5792	3.80739e-48	1.21531e-46
ENSG00000136950	734.032	1.18179	0.0811008	14.5718	4.24273e-48	1.35192e-46
ENSG00000099866	59.2378	3.11691	0.213991	14.5656	4.64822e-48	1.47855e-46
ENSG00000005513	227.833	1.85519	0.12738	14.5642	4.7482e-48	1.50774e-46
ENSG00000040199	488.153	1.05022	0.0721364	14.5589	5.13054e-48	1.62633e-46
ENSG00000106852	154.981	1.46865	0.100896	14.5561	5.34007e-48	1.68982e-46
ENSG00000234289	49.1562	2.89836	0.199129	14.5552	5.41417e-48	1.71032e-46
ENSG00000198618	1283.11	-0.890299	0.0612421	-14.5374	7.02269e-48	2.21462e-46
ENSG00000151136	406.149	-1.31651	0.0906031	-14.5305	7.76231e-48	2.44366e-46
ENSG00000272501	43.3103	2.77994	0.191413	14.5233	8.62857e-48	2.71171e-46
ENSG00000171714	361.679	-1.26567	0.0871814	-14.5177	9.36471e-48	2.93802e-46
ENSG00000134146	86.9408	-2.43624	0.167906	-14.5095	1.05441e-47	3.30236e-46
ENSG00000157766	28.6692	3.54224	0.244203	14.5053	1.12131e-47	3.5059e-46
ENSG00000111424	183.745	1.60544	0.110681	14.5052	1.12345e-47	3.50661e-46
ENSG00000125834	1772.3	0.777695	0.0536262	14.5021	1.17414e-47	3.65862e-46
ENSG00000245648	114.462	-3.14703	0.217254	-14.4855	1.49696e-47	4.65659e-46
ENSG00000076770	366.61	-1.39037	0.096026	-14.4792	1.64106e-47	5.09619e-46
ENSG00000076382	1712.61	0.77036	0.0532229	14.4742	1.76272e-47	5.46473e-46
ENSG00000070404	417.539	2.40145	0.165942	14.4716	1.83048e-47	5.6652e-46
ENSG00000173846	229.569	1.59946	0.110562	14.4667	1.96735e-47	6.07854e-46
ENSG00000107954	158.296	2.11258	0.146112	14.4586	2.21285e-47	6.82556e-46
ENSG00000100401	4017.37	1.24788	0.0863723	14.4477	2.59267e-47	7.98368e-46
ENSG00000153046	863.983	0.96568	0.0668543	14.4446	2.71312e-47	8.34057e-46
ENSG00000158158	751.8	1.08041	0.0748263	14.4389	2.94381e-47	9.03458e-46
ENSG00000148848	24.4787	4.1869	0.290049	14.4351	3.11151e-47	9.53329e-46
ENSG00000063978	859.69	0.849549	0.0588783	14.4289	3.40461e-47	1.04139e-45
ENSG00000163430	2210.74	-0.863385	0.059843	-14.4275	3.47505e-47	1.06116e-45
ENSG00000161036	695.543	1.33507	0.0925399	14.427	3.50182e-47	1.06756e-45
ENSG00000133835	2057.18	-0.684872	0.0474804	-14.4243	3.63856e-47	1.1074e-45
ENSG00000174405	280.519	1.30949	0.0908479	14.4141	4.21954e-47	1.2821e-45
ENSG00000084652	2057.48	0.939378	0.0651729	14.4136	4.24748e-47	1.28845e-45
ENSG00000123146	693.224	0.876807	0.0608588	14.4072	4.66084e-47	1.4115e-45
ENSG00000183054	2662.64	1.08003	0.0750788	14.3853	6.40377e-47	1.93614e-45
ENSG00000179085	142.44	-2.03012	0.141212	-14.3765	7.27255e-47	2.19518e-45
ENSG00000078018	285.312	-2.03872	0.141877	-14.3697	8.02116e-47	2.41717e-45
ENSG00000124406	309.942	-1.7497	0.12185	-14.3594	9.29679e-47	2.79697e-45
ENSG00000170074	26.7875	3.87245	0.269897	14.3479	1.09843e-46	3.29924e-45
ENSG00000163956	2743.81	1.02799	0.0716731	14.3427	1.1836e-46	3.54925e-45
ENSG00000136715	1024.54	0.708573	0.0494087	14.3411	1.21198e-46	3.62842e-45
ENSG00000090971	512.447	-1.07687	0.075128	-14.3338	1.34528e-46	4.02092e-45
ENSG00000167552	5721.48	-1.07637	0.0751	-14.3325	1.37171e-46	4.09324e-45
ENSG00000166848	920.816	0.75449	0.0526438	14.332	1.38127e-46	4.11505e-45
ENSG00000228232	621.796	-1.19549	0.0834185	-14.3312	1.39631e-46	4.15311e-45
ENSG00000113645	614.671	1.3042	0.0910086	14.3305	1.4116e-46	4.19179e-45
ENSG00000164867	35.8876	2.81689	0.196583	14.3293	1.43615e-46	4.2578e-45
ENSG00000144554	647.85	-0.844402	0.0589379	-14.327	1.48459e-46	4.3943e-45
ENSG00000145860	1311.39	1.10631	0.0772278	14.3253	1.52152e-46	4.49633e-45
ENSG00000100427	18.1973	3.91748	0.27349	14.324	1.54848e-46	4.56863e-45
ENSG00000128203	135.267	1.46926	0.102642	14.3144	1.77926e-46	5.24111e-45
ENSG00000171236	23.1224	3.37986	0.236214	14.3085	1.93691e-46	5.69633e-45
ENSG00000172057	759.574	0.785643	0.0549161	14.3063	1.99978e-46	5.87179e-45
ENSG00000073111	2953.8	-0.887889	0.0620972	-14.2984	2.23951e-46	6.56518e-45
ENSG00000198105	409.15	-1.13811	0.0796839	-14.2829	2.79836e-46	8.19033e-45
ENSG00000151726	828.592	0.72652	0.0508747	14.2806	2.89178e-46	8.45026e-45
ENSG00000169189	392.792	-1.10171	0.0771722	-14.276	3.09044e-46	9.0164e-45
ENSG00000213937	19.0342	4.57071	0.320217	14.2738	3.18734e-46	9.28434e-45
ENSG00000179855	79.4774	1.81266	0.127014	14.2713	3.30241e-46	9.60425e-45
ENSG00000185875	176.897	-1.89779	0.133046	-14.2642	3.65899e-46	1.06244e-44
ENSG00000161011	2515.31	1.93559	0.135738	14.2597	3.89865e-46	1.13024e-44
ENSG00000115226	250.613	1.18072	0.0828681	14.2482	4.59894e-46	1.33115e-44
ENSG00000204860	187.245	-1.64088	0.115202	-14.2435	4.9211e-46	1.42215e-44
ENSG00000147573	25.9991	3.76564	0.264399	14.2423	5.00845e-46	1.44512e-44
ENSG00000104969	2530.38	1.17265	0.0823593	14.2382	5.30934e-46	1.52953e-44
ENSG00000102996	567.119	-1.26903	0.0891861	-14.229	6.05137e-46	1.74055e-44
ENSG00000128340	294.337	1.44344	0.101577	14.2103	7.90672e-46	2.27064e-44
ENSG00000286667	20.9521	4.66929	0.328688	14.2058	8.43156e-46	2.41758e-44
ENSG00000147231	1567.42	-1.2648	0.0890857	-14.1975	9.49076e-46	2.71703e-44
ENSG00000165495	84.1484	-2.15402	0.151757	-14.1939	9.99717e-46	2.85754e-44
ENSG00000235194	196.852	-1.59006	0.112063	-14.189	1.07231e-45	3.06025e-44
ENSG00000099953	130.892	-1.41863	0.100064	-14.1771	1.26903e-45	3.61605e-44
ENSG00000126768	941.072	-1.0262	0.0723997	-14.1741	1.32508e-45	3.76988e-44
ENSG00000135424	464.039	1.15662	0.0816126	14.1721	1.36303e-45	3.87184e-44
ENSG00000093183	601.542	-0.730322	0.0515439	-14.1689	1.42661e-45	4.04618e-44
ENSG00000114315	859.983	-1.38072	0.0974889	-14.1628	1.55624e-45	4.40701e-44
ENSG00000047936	28.3845	4.68901	0.331274	14.1545	1.75238e-45	4.9548e-44
ENSG00000205213	940.951	-1.38043	0.0975441	-14.1519	1.81836e-45	5.13343e-44
ENSG00000081479	201.417	-2.15521	0.152308	-14.1504	1.85755e-45	5.23601e-44
ENSG00000171223	1487.59	2.69463	0.190492	14.1457	1.98596e-45	5.58936e-44
ENSG00000125875	905.347	0.684683	0.0484112	14.1431	2.06036e-45	5.78987e-44
ENSG00000184381	225.422	-1.69124	0.119655	-14.1343	2.33306e-45	6.54613e-44
ENSG00000143028	52.4957	2.38642	0.168879	14.1309	2.44835e-45	6.85913e-44
ENSG00000112659	326.532	-1.27277	0.090187	-14.1126	3.17746e-45	8.88814e-44
ENSG00000130653	130.301	2.75431	0.195285	14.104	3.58675e-45	1.00177e-43
ENSG00000106692	773.688	-0.889097	0.0630625	-14.0987	3.87023e-45	1.0793e-43
ENSG00000278535	250.028	-1.41679	0.100511	-14.0959	4.02552e-45	1.1209e-43
ENSG00000151725	1898.95	0.940735	0.066747	14.094	4.13278e-45	1.14902e-43
ENSG00000139697	1222.46	0.733964	0.0520947	14.089	4.43569e-45	1.23137e-43
ENSG00000089486	2893.54	0.797473	0.0566112	14.0869	4.57501e-45	1.26813e-43
ENSG00000154153	427.861	-1.24624	0.0884796	-14.085	4.69414e-45	1.29919e-43
ENSG00000101447	834.344	1.26843	0.090082	14.0809	4.97952e-45	1.37609e-43
ENSG00000225899	39.2026	2.88758	0.205074	14.0807	4.99464e-45	1.37819e-43
ENSG00000184486	122.63	-2.1907	0.155643	-14.0752	5.39518e-45	1.48647e-43
ENSG00000123213	649.812	-0.996555	0.0708498	-14.0657	6.16775e-45	1.69678e-43
ENSG00000177374	49.9195	2.2605	0.160829	14.0553	7.14771e-45	1.96342e-43
ENSG00000145911	292.215	1.7568	0.125041	14.0498	7.72631e-45	2.11918e-43
ENSG00000015568	2679.42	1.07051	0.076228	14.0436	8.43658e-45	2.31054e-43
ENSG00000169641	1354.6	0.620413	0.0441786	14.0433	8.47033e-45	2.31632e-43
ENSG00000119866	300.798	-0.985522	0.0701997	-14.0388	9.01642e-45	2.46198e-43
ENSG00000232442	106.616	-1.99342	0.142034	-14.0348	9.55207e-45	2.60436e-43
ENSG00000158470	1682.34	0.811722	0.0579296	14.0122	1.31273e-44	3.57383e-43
ENSG00000165891	1221.68	0.679411	0.048523	14.0018	1.51925e-44	4.12991e-43
ENSG00000260996	20.0204	4.42825	0.316371	13.997	1.62576e-44	4.41293e-43
ENSG00000140382	815.599	-0.729304	0.0521106	-13.9953	1.66498e-44	4.51269e-43
ENSG00000010278	1399.34	0.819792	0.0586	13.9896	1.80355e-44	4.88103e-43
ENSG00000174206	157.458	-1.2319	0.0880773	-13.9866	1.88202e-44	5.08589e-43
ENSG00000099250	637.837	-1.00079	0.0715914	-13.9791	2.0899e-44	5.63935e-43
ENSG00000022840	2134.18	0.948757	0.0678736	13.9783	2.11525e-44	5.69934e-43
ENSG00000111906	936.346	-1.06615	0.0762883	-13.9753	2.20486e-44	5.93208e-43
ENSG00000143924	1875.43	-0.616373	0.0441177	-13.9711	2.33954e-44	6.28519e-43
ENSG00000263574	123.874	11.71	0.838221	13.9701	2.37426e-44	6.36914e-43
ENSG00000113070	206.764	2.01785	0.144521	13.9623	2.64609e-44	7.08796e-43
ENSG00000166311	267.81	1.60331	0.11491	13.9527	3.02804e-44	8.09922e-43
ENSG00000187097	224.158	-1.27258	0.0912817	-13.9412	3.55996e-44	9.50809e-43
ENSG00000075223	356.264	-1.80834	0.129843	-13.9271	4.335e-44	1.15613e-42
ENSG00000162909	4018.52	0.885254	0.063611	13.9167	5.01698e-44	1.33606e-42
ENSG00000145506	702.298	1.16886	0.0840152	13.9124	5.32254e-44	1.41538e-42
ENSG00000142002	1248.92	1.3315	0.095707	13.9123	5.33594e-44	1.41689e-42
ENSG00000102743	489.974	-0.97093	0.0697925	-13.9117	5.38138e-44	1.42688e-42
ENSG00000158186	452.291	0.893744	0.0642741	13.9052	5.8915e-44	1.55988e-42
ENSG00000109956	214.986	3.78986	0.272716	13.8967	6.63115e-44	1.75319e-42
ENSG00000088808	492.544	0.81794	0.0588787	13.892	7.08669e-44	1.87093e-42
ENSG00000136770	497.054	1.07438	0.0773466	13.8904	7.23935e-44	1.90848e-42
ENSG00000149474	325.085	-1.44706	0.10422	-13.8847	7.83804e-44	2.06334e-42
ENSG00000137221	851.899	0.880511	0.0634637	13.8742	9.07467e-44	2.38545e-42
ENSG00000166147	405.585	-1.40084	0.101139	-13.8507	1.25993e-43	3.30723e-42
ENSG00000221866	142.044	-2.04358	0.147554	-13.8497	1.27777e-43	3.34925e-42
ENSG00000159921	565.338	-0.959398	0.0693067	-13.8428	1.40657e-43	3.68161e-42
ENSG00000274180	629.147	1.17519	0.0849678	13.831	1.65733e-43	4.33177e-42
ENSG00000112234	410.614	-1.23647	0.0894024	-13.8303	1.67218e-43	4.36435e-42
ENSG00000164746	25.0164	3.03135	0.219666	13.7998	2.55494e-43	6.65883e-42
ENSG00000255874	155.457	2.54752	0.184751	13.7889	2.97098e-43	7.73213e-42
ENSG00000152234	4187.37	-0.647852	0.0470004	-13.7839	3.18371e-43	8.27402e-42
ENSG00000248323	29.0916	2.73591	0.198496	13.7832	3.21515e-43	8.34391e-42
ENSG00000149485	6194.98	-0.698814	0.0507041	-13.7822	3.2624e-43	8.45454e-42
ENSG00000139428	784.625	-1.01305	0.0735141	-13.7804	3.3463e-43	8.65972e-42
ENSG00000151014	196.174	1.36273	0.0989123	13.7772	3.49603e-43	9.03446e-42
ENSG00000170854	345.604	-1.15081	0.0835365	-13.7761	3.54948e-43	9.15966e-42
ENSG00000152582	160.793	-1.73603	0.126073	-13.77	3.85984e-43	9.94655e-42
ENSG00000110880	2979.47	0.698688	0.0507674	13.7625	4.28363e-43	1.10231e-41
ENSG00000166170	652.194	0.827096	0.0601003	13.7619	4.31849e-43	1.10972e-41
ENSG00000109089	617.499	1.4747	0.10718	13.7592	4.48668e-43	1.15133e-41
ENSG00000128342	428.006	1.80303	0.131153	13.7476	5.26812e-43	1.34996e-41
ENSG00000166794	938.809	-0.822633	0.0598626	-13.742	5.68579e-43	1.45496e-41
ENSG00000148339	541.754	1.73738	0.126444	13.7403	5.82127e-43	1.48755e-41
ENSG00000125753	938.84	1.13397	0.0825611	13.7349	6.27526e-43	1.60133e-41
ENSG00000196693	890.913	-0.953771	0.0694457	-13.734	6.34859e-43	1.61779e-41
ENSG00000251003	133.83	1.78483	0.129965	13.7331	6.43022e-43	1.63631e-41
ENSG00000054267	889.032	0.886173	0.0645343	13.7318	6.54876e-43	1.66417e-41
ENSG00000165806	933.049	0.742252	0.0540572	13.7308	6.63542e-43	1.68385e-41
ENSG00000058085	46.9908	2.34176	0.170568	13.7292	6.79003e-43	1.72071e-41
ENSG00000269609	276.77	-1.63071	0.118791	-13.7276	6.93896e-43	1.75432e-41
ENSG00000133454	20.312	3.90953	0.284794	13.7276	6.94184e-43	1.75432e-41
ENSG00000053371	1228.54	-0.864464	0.0630427	-13.7124	8.56172e-43	2.16071e-41
ENSG00000182481	6100.46	0.985433	0.0718674	13.7118	8.62548e-43	2.17381e-41
ENSG00000090447	392.283	-1.13462	0.0829552	-13.6775	1.3845e-42	3.48445e-41
ENSG00000075785	3272.64	0.895711	0.0654977	13.6755	1.42311e-42	3.57672e-41
ENSG00000134247	1756.93	-0.624215	0.0456475	-13.6747	1.43825e-42	3.60981e-41
ENSG00000067704	2648.8	-0.706771	0.0516972	-13.6713	1.50587e-42	3.77435e-41
ENSG00000169750	1397.2	-0.860387	0.0629429	-13.6693	1.54831e-42	3.87544e-41
ENSG00000106031	214.187	-1.36954	0.100282	-13.6569	1.83652e-42	4.59054e-41
ENSG00000158201	229.894	1.63204	0.119516	13.6554	1.87342e-42	4.67639e-41
ENSG00000031081	209.055	1.71447	0.12559	13.6513	1.98434e-42	4.94655e-41
ENSG00000224578	810.098	-0.968657	0.0710129	-13.6406	2.29724e-42	5.71875e-41
ENSG00000162600	136.428	-2.33325	0.171062	-13.6398	2.32069e-42	5.76929e-41
ENSG00000142945	1667.16	0.568113	0.0416724	13.6328	2.55428e-42	6.3414e-41
ENSG00000151665	132.364	-1.86093	0.136511	-13.6321	2.58178e-42	6.401e-41
ENSG00000167378	787.642	1.12928	0.0828412	13.6319	2.58642e-42	6.40383e-41
ENSG00000140650	498.101	1.08078	0.0793108	13.6271	2.76417e-42	6.83469e-41
ENSG00000135333	60.2687	-3.62133	0.26587	-13.6207	3.01678e-42	7.44925e-41
ENSG00000155093	147.611	1.7735	0.130231	13.6181	3.12536e-42	7.70698e-41
ENSG00000138347	35.2458	3.07175	0.225643	13.6133	3.33722e-42	8.21836e-41
ENSG00000167646	39.8203	2.16054	0.158821	13.6036	3.81334e-42	9.37825e-41
ENSG00000111674	1510.93	0.906425	0.0666631	13.5971	4.1665e-42	1.02331e-40
ENSG00000179743	403.673	-1.21949	0.0897031	-13.5947	4.30414e-42	1.05569e-40
ENSG00000158623	777.825	-0.703367	0.0517408	-13.594	4.34376e-42	1.06399e-40
ENSG00000125944	4791.71	-0.817645	0.0601686	-13.5892	4.63881e-42	1.13474e-40
ENSG00000139292	205.333	-2.34954	0.17303	-13.5788	5.34892e-42	1.30671e-40
ENSG00000250782	178.242	3.49022	0.257169	13.5717	5.89374e-42	1.43788e-40
ENSG00000145604	2773.67	-0.772318	0.0569181	-13.5689	6.12154e-42	1.49147e-40
ENSG00000056487	169.531	1.98373	0.146215	13.5672	6.26328e-42	1.52398e-40
ENSG00000072786	540.738	0.816872	0.0602249	13.5637	6.57519e-42	1.59775e-40
ENSG00000162521	2826.17	-0.747616	0.0551361	-13.5595	6.96497e-42	1.69023e-40
ENSG00000142627	1848.9	1.82038	0.13436	13.5485	8.08566e-42	1.9596e-40
ENSG00000062822	1437.49	-0.956203	0.070611	-13.5419	8.85258e-42	2.14263e-40
ENSG00000168140	157.026	2.1413	0.158129	13.5415	8.90064e-42	2.15142e-40
ENSG00000182870	36.5807	2.52271	0.186307	13.5406	9.00289e-42	2.17327e-40
ENSG00000104783	39.9276	2.5996	0.192032	13.5373	9.41258e-42	2.26917e-40
ENSG00000125503	1320.09	1.3281	0.0981101	13.5368	9.47874e-42	2.28212e-40
ENSG00000224470	991.548	0.891811	0.0658854	13.5358	9.61434e-42	2.31173e-40
ENSG00000172053	2361.92	-0.664028	0.0490772	-13.5303	1.03634e-41	2.48856e-40
ENSG00000167785	419.054	-1.04744	0.0774181	-13.5297	1.0448e-41	2.50561e-40
ENSG00000104133	576.481	-0.919942	0.0680484	-13.5189	1.20916e-41	2.89599e-40
ENSG00000166086	609.636	0.8868	0.0656121	13.5158	1.26182e-41	3.01816e-40
ENSG00000100994	1227.71	0.942797	0.0697741	13.5121	1.32608e-41	3.16773e-40
ENSG00000115705	20.2883	4.03291	0.29847	13.5119	1.32974e-41	3.17234e-40
ENSG00000168916	551.725	-1.23967	0.0917474	-13.5118	1.33224e-41	3.17416e-40
ENSG00000125037	652.306	0.988841	0.0731998	13.5088	1.38774e-41	3.3021e-40
ENSG00000138180	1503.44	1.10361	0.081752	13.4995	1.57513e-41	3.74312e-40
ENSG00000103160	564.217	-0.817343	0.0605648	-13.4953	1.66564e-41	3.9531e-40
ENSG00000115520	202.056	1.30867	0.0969763	13.4948	1.67888e-41	3.97937e-40
ENSG00000187783	55.6691	-7.25457	0.537695	-13.492	1.74334e-41	4.1268e-40
ENSG00000120068	126.738	-1.8558	0.137556	-13.4913	1.76002e-41	4.16091e-40
ENSG00000166886	514.258	1.28619	0.0953952	13.4827	1.97687e-41	4.66756e-40
ENSG00000120738	1293.27	5.55127	0.411738	13.4825	1.98176e-41	4.67308e-40
ENSG00000174943	305.189	1.3132	0.0975104	13.4673	2.43773e-41	5.74089e-40
ENSG00000269800	20.5217	4.17831	0.310389	13.4615	2.63448e-41	6.19628e-40
ENSG00000124209	757.416	0.695911	0.0517014	13.4602	2.68203e-41	6.30003e-40
ENSG00000148773	10410.2	0.713157	0.0529946	13.4572	2.79366e-41	6.54844e-40
ENSG00000148358	2509.69	0.581736	0.0432287	13.4571	2.79494e-41	6.54844e-40
ENSG00000060709	31.0486	2.40766	0.17894	13.4552	2.871e-41	6.71806e-40
ENSG00000168028	15883	-0.688389	0.0511727	-13.4523	2.9858e-41	6.97778e-40
ENSG00000100097	700.554	1.52447	0.113403	13.4429	3.38909e-41	7.91018e-40
ENSG00000105877	64.979	2.35806	0.175493	13.4368	3.68205e-41	8.58302e-40
ENSG00000116329	68.6367	1.99531	0.148501	13.4363	3.70288e-41	8.62061e-40
ENSG00000168542	72.6436	-2.10105	0.156387	-13.4349	3.77518e-41	8.77777e-40
ENSG00000084731	946.134	1.06427	0.0792342	13.432	3.92669e-41	9.11848e-40
ENSG00000112818	18.7963	3.97894	0.296244	13.4313	3.96394e-41	9.19333e-40
ENSG00000107438	2205.63	-0.99305	0.0739664	-13.4257	4.27556e-41	9.90352e-40
ENSG00000108861	1995.33	0.895608	0.0667451	13.4183	4.72274e-41	1.09255e-39
ENSG00000198690	478.484	-0.992522	0.0740042	-13.4117	5.16478e-41	1.19331e-39
ENSG00000007944	264.819	-1.07743	0.0803488	-13.4095	5.32224e-41	1.22814e-39
ENSG00000132471	2057.72	0.827581	0.0617189	13.4089	5.36418e-41	1.23626e-39
ENSG00000162755	145.052	-1.58683	0.118394	-13.403	5.81061e-41	1.33746e-39
ENSG00000204366	208.766	-2.07286	0.154673	-13.4016	5.92036e-41	1.36101e-39
ENSG00000173120	1635.09	0.806669	0.0601965	13.4006	5.99912e-41	1.37739e-39
ENSG00000244187	461.137	-1.5069	0.112592	-13.3837	7.5267e-41	1.72596e-39
ENSG00000116260	799.519	1.17787	0.0880164	13.3824	7.66548e-41	1.75559e-39
ENSG00000078804	625.52	1.82222	0.136173	13.3817	7.73812e-41	1.77001e-39
ENSG00000166681	2374.06	-0.867424	0.0648436	-13.3772	8.22145e-41	1.87822e-39
ENSG00000160886	63.916	2.65867	0.198848	13.3704	9.00789e-41	2.05532e-39
ENSG00000153339	418.988	0.90526	0.0677148	13.3687	9.2118e-41	2.09924e-39
ENSG00000115884	870.508	-0.818061	0.0611973	-13.3676	9.34974e-41	2.12802e-39
ENSG00000135414	1079.77	-1.41954	0.106266	-13.3583	1.05955e-40	2.40857e-39
ENSG00000154920	309.043	-1.22041	0.0914174	-13.3499	1.18583e-40	2.69228e-39
ENSG00000116198	939.682	0.760421	0.0569865	13.3439	1.28579e-40	2.91563e-39
ENSG00000103319	406.767	-1.05274	0.0788963	-13.3434	1.29457e-40	2.9319e-39
ENSG00000038427	2368.16	-1.50179	0.11256	-13.3422	1.31605e-40	2.97687e-39
ENSG00000105341	754.744	0.728461	0.0546036	13.3409	1.33818e-40	3.0232e-39
ENSG00000085063	1455.03	0.93353	0.0699756	13.3408	1.3402e-40	3.02402e-39
ENSG00000231806	120.128	1.3765	0.10324	13.3331	1.4869e-40	3.35091e-39
ENSG00000236753	55.2266	1.91214	0.143424	13.3321	1.50685e-40	3.39171e-39
ENSG00000205544	134.634	-1.46868	0.110167	-13.3314	1.52059e-40	3.41457e-39
ENSG00000103145	411.019	-1.08307	0.081242	-13.3314	1.52073e-40	3.41457e-39
ENSG00000135451	1408.67	0.848016	0.0636474	13.3237	1.68655e-40	3.78226e-39
ENSG00000068878	2147.16	0.771118	0.0578765	13.3235	1.68996e-40	3.78527e-39
ENSG00000189046	268.265	-0.98613	0.0741399	-13.3009	2.28595e-40	5.11395e-39
ENSG00000108984	195.156	-2.19054	0.164694	-13.3007	2.29248e-40	5.11733e-39
ENSG00000116852	313.613	1.32864	0.0998923	13.3007	2.29305e-40	5.11733e-39
ENSG00000175416	985.895	1.20328	0.0904757	13.2995	2.33134e-40	5.19645e-39
ENSG00000133874	593.3	-1.35017	0.101537	-13.2974	2.39652e-40	5.33524e-39
ENSG00000177732	1763.12	-1.22257	0.0919473	-13.2964	2.4295e-40	5.40211e-39
ENSG00000282033	20.2677	3.42872	0.257959	13.2917	2.58595e-40	5.743e-39
ENSG00000054967	481.148	1.30479	0.0981686	13.2913	2.60017e-40	5.7676e-39
ENSG00000180447	435.687	-2.36664	0.17817	-13.283	2.90485e-40	6.43563e-39
ENSG00000164616	209.806	-1.21948	0.0918159	-13.2818	2.95031e-40	6.52844e-39
ENSG00000072954	140.057	1.3222	0.0995849	13.2771	3.14413e-40	6.94895e-39
ENSG00000232810	65.9813	2.87974	0.216972	13.2724	3.34558e-40	7.38527e-39
ENSG00000246130	17.7377	4.30099	0.32409	13.271	3.41033e-40	7.51915e-39
ENSG00000163935	395.058	0.808202	0.0609061	13.2696	3.47293e-40	7.64797e-39
ENSG00000122257	2518.07	1.32821	0.100109	13.2676	3.56963e-40	7.85148e-39
ENSG00000130707	1946.03	-1.28149	0.0965928	-13.2669	3.59976e-40	7.90826e-39
ENSG00000185507	211.674	1.3288	0.100182	13.2638	3.75332e-40	8.2339e-39
ENSG00000105486	2033.82	-0.743077	0.0560232	-13.2637	3.75698e-40	8.2339e-39
ENSG00000197181	20.6411	3.66772	0.27654	13.2629	3.8e-40	8.31824e-39
ENSG00000129103	1103.45	-0.918279	0.0692455	-13.2612	3.88586e-40	8.49604e-39
ENSG00000272468	21.6602	3.44246	0.259628	13.2592	3.99036e-40	8.71411e-39
ENSG00000105643	264.534	1.12387	0.0848296	13.2486	4.59797e-40	1.0029e-38
ENSG00000173275	407.887	-1.85741	0.140198	-13.2485	4.6053e-40	1.00331e-38
ENSG00000105556	623.877	1.32278	0.0998559	13.2469	4.70254e-40	1.02328e-38
ENSG00000092020	199.912	1.31643	0.0994059	13.243	4.95129e-40	1.07613e-38
ENSG00000100714	2944.24	-0.787862	0.0595418	-13.2321	5.72778e-40	1.24342e-38
ENSG00000172828	185.395	-1.10861	0.0838124	-13.2272	6.10867e-40	1.32453e-38
ENSG00000167863	808.861	-0.893814	0.0675871	-13.2246	6.32616e-40	1.37007e-38
ENSG00000237523	112.421	1.61801	0.122469	13.2115	7.52592e-40	1.62798e-38
ENSG00000168298	27.7016	2.94981	0.223327	13.2085	7.84196e-40	1.69434e-38
ENSG00000189007	190.154	-1.33482	0.101077	-13.2059	8.1083e-40	1.74983e-38
ENSG00000179912	820.527	-1.55738	0.117943	-13.2045	8.26442e-40	1.78142e-38
ENSG00000149564	45.872	2.22314	0.168407	13.201	8.65938e-40	1.86436e-38
ENSG00000118894	180.303	-1.37739	0.104374	-13.1967	9.16484e-40	1.97054e-38
ENSG00000196670	551.769	-0.998643	0.075674	-13.1966	9.17405e-40	1.97054e-38
ENSG00000085433	393.813	1.00819	0.0764044	13.1954	9.3247e-40	2.00055e-38
ENSG00000189180	1048.47	-0.906067	0.0686826	-13.1921	9.74496e-40	2.08827e-38
ENSG00000103404	384.358	1.33477	0.101195	13.1901	1.00088e-39	2.1423e-38
ENSG00000137947	496.935	0.833107	0.0631679	13.1888	1.01837e-39	2.17481e-38
ENSG00000203965	178.2	-1.28177	0.0971866	-13.1888	1.01844e-39	2.17481e-38
ENSG00000173546	516.808	1.38472	0.104997	13.1882	1.02616e-39	2.18875e-38
ENSG00000089060	291.736	0.967019	0.0733652	13.1809	1.13023e-39	2.40791e-38
ENSG00000143314	535.819	-1.268	0.0962466	-13.1745	1.23074e-39	2.61901e-38
ENSG00000044524	126.93	-1.85438	0.140769	-13.1732	1.25211e-39	2.66138e-38
ENSG00000183570	112.594	1.51654	0.115151	13.1701	1.30486e-39	2.7703e-38
ENSG00000186063	963.039	0.987002	0.0750139	13.1576	1.53936e-39	3.26437e-38
ENSG00000127870	781.358	0.979285	0.0744422	13.155	1.59331e-39	3.37487e-38
ENSG00000184677	1345.42	0.855212	0.0650111	13.1549	1.59585e-39	3.37635e-38
ENSG00000183161	143.864	-1.53109	0.116402	-13.1535	1.62566e-39	3.43545e-38
ENSG00000169217	1339.39	0.84735	0.0644236	13.1528	1.64013e-39	3.46203e-38
ENSG00000107562	87.0569	-2.14449	0.163078	-13.1501	1.70002e-39	3.58432e-38
ENSG00000163453	556.33	-1.76368	0.134121	-13.1499	1.70468e-39	3.59001e-38
ENSG00000277758	227.65	-1.08669	0.0826501	-13.1481	1.74571e-39	3.67221e-38
ENSG00000223501	582.418	-0.95631	0.0727692	-13.1417	1.8994e-39	3.99093e-38
ENSG00000279561	68.1826	-2.33907	0.178163	-13.1288	2.25052e-39	4.72326e-38
ENSG00000197948	272.465	1.20763	0.0920103	13.125	2.36827e-39	4.96471e-38
ENSG00000023902	495.875	1.01016	0.0769706	13.124	2.40019e-39	5.02101e-38
ENSG00000124145	1438.77	1.62808	0.124054	13.124	2.40061e-39	5.02101e-38
ENSG00000073849	482.895	-1.08819	0.0829401	-13.1201	2.52435e-39	5.27379e-38
ENSG00000104904	6713.64	1.0624	0.0810147	13.1136	2.75048e-39	5.73967e-38
ENSG00000138646	724.563	0.856428	0.0653394	13.1074	2.98749e-39	6.22716e-38
ENSG00000154310	679.147	-0.78851	0.060169	-13.1049	3.08525e-39	6.42364e-38
ENSG00000100883	1076.43	0.779934	0.0595293	13.1017	3.22028e-39	6.69716e-38
ENSG00000166912	183.483	1.13609	0.0867434	13.0971	3.42061e-39	7.10571e-38
ENSG00000185946	252.317	-1.06173	0.081077	-13.0953	3.50267e-39	7.26794e-38
ENSG00000134762	882.287	-0.815889	0.0623191	-13.0921	3.65341e-39	7.57215e-38
ENSG00000166352	250.845	-1.36906	0.104656	-13.0815	4.19898e-39	8.69307e-38
ENSG00000286019	152.786	-1.95243	0.149311	-13.0763	4.49911e-39	9.30392e-38
ENSG00000101751	148.035	-1.45318	0.111142	-13.075	4.57654e-39	9.45337e-38
ENSG00000070610	966.056	0.697013	0.053378	13.0581	5.71637e-39	1.17945e-37
ENSG00000080573	49.756	5.18854	0.397538	13.0517	6.21396e-39	1.28068e-37
ENSG00000197043	2270.33	-0.582882	0.0446617	-13.051	6.26852e-39	1.29047e-37
ENSG00000175745	509.541	-1.3873	0.106322	-13.0482	6.5107e-39	1.33882e-37
ENSG00000100526	526.139	1.33228	0.102112	13.0473	6.58486e-39	1.35255e-37
ENSG00000198431	2569.7	0.950149	0.0728486	13.0428	6.98637e-39	1.43342e-37
ENSG00000143398	2065.18	0.652366	0.0500507	13.0341	7.82616e-39	1.60393e-37
ENSG00000078902	690.844	1.0914	0.0837538	13.031	8.1515e-39	1.66873e-37
ENSG00000134001	1521.87	0.990839	0.0760393	13.0306	8.19516e-39	1.6758e-37
ENSG00000176058	856.62	1.45286	0.111511	13.0289	8.37807e-39	1.71129e-37
ENSG00000198863	511.891	1.03478	0.0794459	13.0249	8.83075e-39	1.80175e-37
ENSG00000204520	348.659	0.9277	0.0712991	13.0114	1.05419e-38	2.14849e-37
ENSG00000185483	295.983	-0.961776	0.0739936	-12.9981	1.2544e-38	2.55368e-37
ENSG00000136100	556.144	-1.0877	0.0837077	-12.994	1.32334e-38	2.69104e-37
ENSG00000143322	1417.61	1.15086	0.0885708	12.9937	1.32847e-38	2.69846e-37
ENSG00000123892	197.422	-1.28203	0.0986667	-12.9936	1.33103e-38	2.70037e-37
ENSG00000147852	287.131	-1.37853	0.106094	-12.9935	1.33235e-38	2.70037e-37
ENSG00000189410	96.7059	1.3822	0.106394	12.9913	1.37141e-38	2.77646e-37
ENSG00000123473	878.32	0.718456	0.0553191	12.9875	1.44103e-38	2.91419e-37
ENSG00000168522	954.845	0.617468	0.047545	12.987	1.44964e-38	2.92837e-37
ENSG00000171843	446.222	-1.22248	0.0941533	-12.9839	1.50936e-38	3.04565e-37
ENSG00000215114	678.535	-0.826896	0.0636995	-12.9812	1.56385e-38	3.15213e-37
ENSG00000138613	129.341	-2.05074	0.157995	-12.9797	1.59427e-38	3.20991e-37
ENSG00000144452	33.6428	2.82966	0.218009	12.9796	1.59816e-38	3.21422e-37
ENSG00000134070	87.2819	1.79572	0.138351	12.9794	1.60155e-38	3.2175e-37
ENSG00000237596	20.293	4.14574	0.31951	12.9753	1.68961e-38	3.3907e-37
ENSG00000092203	830.675	0.804591	0.0620109	12.975	1.69634e-38	3.40047e-37
ENSG00000250305	55.907	-2.07998	0.160322	-12.9738	1.72356e-38	3.45127e-37
ENSG00000128564	128.351	4.52542	0.348846	12.9725	1.75152e-38	3.50343e-37
ENSG00000136816	596.017	1.03134	0.0795429	12.9658	1.91286e-38	3.82196e-37
ENSG00000024862	364.164	1.06647	0.082254	12.9656	1.91747e-38	3.827e-37
ENSG00000184809	65.3886	2.11735	0.163334	12.9633	1.97566e-38	3.93886e-37
ENSG00000196562	2299.88	-0.681119	0.0525461	-12.9623	2.00086e-38	3.98475e-37
ENSG00000104936	390.647	1.45211	0.112072	12.957	2.14553e-38	4.26823e-37
ENSG00000083845	8793.77	-0.84243	0.0650223	-12.956	2.1721e-38	4.3164e-37
ENSG00000196159	290.324	-1.77145	0.136767	-12.9523	2.28047e-38	4.52684e-37
ENSG00000040487	635.762	1.3399	0.103474	12.9491	2.37628e-38	4.71192e-37
ENSG00000206344	34.9657	2.89534	0.22363	12.947	2.4434e-38	4.83978e-37
ENSG00000112576	756.993	1.16055	0.0897389	12.9325	2.94899e-38	5.83492e-37
ENSG00000054179	111.393	1.9518	0.150996	12.9261	3.20523e-38	6.33509e-37
ENSG00000139168	720.449	-1.02231	0.0791191	-12.9212	3.41945e-38	6.75121e-37
ENSG00000168280	944.463	1.13364	0.087751	12.9188	3.52557e-38	6.95324e-37
ENSG00000135454	476.565	1.34866	0.104408	12.9173	3.59739e-38	7.08725e-37
ENSG00000260260	88.8756	-2.00719	0.155397	-12.9166	3.63034e-38	7.14448e-37
ENSG00000215492	2082.36	-0.965958	0.0748125	-12.9117	3.86563e-38	7.59937e-37
ENSG00000019995	495.938	0.944199	0.0731808	12.9023	4.3704e-38	8.58246e-37
ENSG00000131876	1424.96	0.968473	0.0750735	12.9003	4.4817e-38	8.79161e-37
ENSG00000101187	502.182	1.14145	0.0884941	12.8986	4.58097e-38	8.97674e-37
ENSG00000088726	46.0094	2.55357	0.198043	12.894	4.86417e-38	9.5215e-37
ENSG00000128594	29.2109	3.37393	0.261681	12.8933	4.90967e-38	9.60032e-37
ENSG00000165490	425.309	1.03724	0.0804768	12.8887	5.21003e-38	1.01768e-36
ENSG00000254923	21.262	4.99688	0.38781	12.8849	5.47806e-38	1.06889e-36
ENSG00000148154	776.912	1.12136	0.0870638	12.8797	5.85606e-38	1.14143e-36
ENSG00000151079	134.874	1.72761	0.134147	12.8785	5.94763e-38	1.15805e-36
ENSG00000104213	97.5923	-1.68897	0.131148	-12.8784	5.9564e-38	1.15853e-36
ENSG00000007516	113.778	2.44363	0.189776	12.8764	6.1143e-38	1.18798e-36
ENSG00000141934	103.4	1.96774	0.152954	12.8649	7.09351e-38	1.37677e-36
ENSG00000285244	36.9741	3.2161	0.250217	12.8532	8.25025e-38	1.59959e-36
ENSG00000108106	6639.81	1.61356	0.125551	12.8518	8.40149e-38	1.62719e-36
ENSG00000148308	3127.51	0.84668	0.0658874	12.8504	8.55542e-38	1.65525e-36
ENSG00000074603	661.25	0.748993	0.0583341	12.8397	9.82366e-38	1.89862e-36
ENSG00000146409	373.781	-1.04619	0.0814898	-12.8383	1.00041e-37	1.93146e-36
ENSG00000120705	2733.77	0.828617	0.0645438	12.838	1.00374e-37	1.93584e-36
ENSG00000161395	76.3459	-2.32011	0.180782	-12.8337	1.06121e-37	2.04453e-36
ENSG00000204160	925.468	0.810048	0.0631213	12.8332	1.06864e-37	2.05668e-36
ENSG00000160948	776.484	-0.687636	0.0535933	-12.8306	1.10452e-37	2.12351e-36
ENSG00000158480	313.818	1.05372	0.0821708	12.8235	1.211e-37	2.32577e-36
ENSG00000186185	2168.65	0.659751	0.0514607	12.8205	1.25934e-37	2.41609e-36
ENSG00000121104	223.929	0.95871	0.0747919	12.8184	1.29402e-37	2.48002e-36
ENSG00000160695	416.835	0.841451	0.065646	12.818	1.29999e-37	2.48886e-36
ENSG00000197444	78.4588	-1.96644	0.153422	-12.8172	1.31278e-37	2.51073e-36
ENSG00000018236	161.282	-1.52021	0.118654	-12.8121	1.40282e-37	2.68012e-36
ENSG00000126778	450.597	-1.15267	0.0900016	-12.8072	1.49498e-37	2.85323e-36
ENSG00000101150	1522.74	0.749921	0.0585665	12.8046	1.54496e-37	2.94555e-36
ENSG00000131979	357.235	1.33965	0.104651	12.8011	1.61578e-37	3.07737e-36
ENSG00000103342	5115.88	0.782317	0.061127	12.7982	1.67762e-37	3.19183e-36
ENSG00000187498	1364.38	-0.91776	0.0717424	-12.7924	1.80732e-37	3.43503e-36
ENSG00000100077	435.042	0.712521	0.0557213	12.7872	1.93248e-37	3.6691e-36
ENSG00000134086	768.381	-0.679784	0.053162	-12.787	1.93755e-37	3.67493e-36
ENSG00000133710	92.3076	-1.97027	0.154104	-12.7853	1.98075e-37	3.75298e-36
ENSG00000110944	28.6022	2.67285	0.209058	12.7852	1.98399e-37	3.75524e-36
ENSG00000151611	51.8976	-2.17201	0.169968	-12.779	2.14852e-37	4.06245e-36
ENSG00000091622	163.309	1.29056	0.100998	12.7781	2.17436e-37	4.10707e-36
ENSG00000162407	220.528	-1.13403	0.0888337	-12.7658	2.54604e-37	4.80417e-36
ENSG00000102901	369.146	1.02126	0.0800042	12.7651	2.5689e-37	4.84233e-36
ENSG00000164111	3939.99	0.815303	0.0638727	12.7645	2.58798e-37	4.87327e-36
ENSG00000027697	510.014	1.07132	0.0839367	12.7634	2.62538e-37	4.93863e-36
ENSG00000226954	24.0433	3.54801	0.277992	12.763	2.63788e-37	4.95705e-36
ENSG00000215305	572.12	-0.806976	0.0632932	-12.7498	3.12517e-37	5.86674e-36
ENSG00000054356	15.6143	4.63806	0.363865	12.7466	3.25438e-37	6.10304e-36
ENSG00000128050	4536.51	-0.889287	0.0697756	-12.7449	3.32627e-37	6.23148e-36
ENSG00000136114	70.642	1.53717	0.120611	12.7449	3.32978e-37	6.23169e-36
ENSG00000115380	354.088	-1.19067	0.0934467	-12.7417	3.46609e-37	6.48016e-36
ENSG00000148985	229.355	-1.03645	0.0813463	-12.7412	3.49015e-37	6.5185e-36
ENSG00000268223	24.2672	3.38763	0.266056	12.7328	3.88839e-37	7.25489e-36
ENSG00000188620	88.1139	1.88383	0.147973	12.7309	3.98385e-37	7.42545e-36
ENSG00000138413	746.117	-1.67025	0.131333	-12.7177	4.71748e-37	8.7839e-36
ENSG00000121691	714.219	-1.07937	0.0848906	-12.7148	4.89416e-37	9.10363e-36
ENSG00000091129	652.159	-1.11727	0.0878738	-12.7145	4.91443e-37	9.13207e-36
ENSG00000126787	1394.44	0.771796	0.0607408	12.7064	5.44934e-37	1.01158e-35
ENSG00000226383	50.8227	-2.56711	0.20212	-12.7009	5.84522e-37	1.08397e-35
ENSG00000231536	19.3274	3.24966	0.256157	12.6862	7.05318e-37	1.30666e-35
ENSG00000150401	273.505	0.895816	0.0706377	12.6818	7.45637e-37	1.37996e-35
ENSG00000163162	574.89	0.752599	0.0593745	12.6755	8.0878e-37	1.4953e-35
ENSG00000272068	20.0163	2.9138	0.229933	12.6724	8.40998e-37	1.5533e-35
ENSG00000127980	403.244	-0.906224	0.0715344	-12.6684	8.85408e-37	1.63368e-35
ENSG00000264343	200.245	-1.61362	0.127392	-12.6666	9.05872e-37	1.66976e-35
ENSG00000106351	157.247	1.53282	0.12102	12.6659	9.14015e-37	1.68297e-35
ENSG00000110042	340.926	-1.04903	0.082824	-12.6658	9.14875e-37	1.68297e-35
ENSG00000110318	167.932	-1.49691	0.118208	-12.6633	9.43914e-37	1.73464e-35
ENSG00000117650	662.056	1.16938	0.0924071	12.6547	1.05419e-36	1.93535e-35
ENSG00000112972	6305.38	-1.70655	0.134918	-12.6488	1.13576e-36	2.08303e-35
ENSG00000148248	7552.19	0.780235	0.0616969	12.6463	1.17318e-36	2.14951e-35
ENSG00000050165	111.006	1.23785	0.0979405	12.6388	1.29027e-36	2.36167e-35
ENSG00000237330	15.7159	3.89956	0.308707	12.6319	1.40765e-36	2.57395e-35
ENSG00000230882	26.0873	3.15535	0.249846	12.6292	1.45783e-36	2.66305e-35
ENSG00000143995	167.253	-1.24097	0.0982663	-12.6286	1.46829e-36	2.67949e-35
ENSG00000003436	226.848	2.40865	0.190799	12.624	1.55679e-36	2.83816e-35
ENSG00000198876	1193.99	0.668241	0.052935	12.6238	1.56056e-36	2.84221e-35
ENSG00000138002	442.71	-1.36541	0.108176	-12.6221	1.59529e-36	2.90258e-35
ENSG00000103051	908.517	-0.664291	0.0526334	-12.6211	1.61592e-36	2.9372e-35
ENSG00000157510	272.027	1.01979	0.0808206	12.618	1.6812e-36	3.05282e-35
ENSG00000131374	520.503	-0.923959	0.0732372	-12.616	1.72412e-36	3.12765e-35
ENSG00000125458	286.957	-1.13165	0.0897525	-12.6086	1.89363e-36	3.43176e-35
ENSG00000244879	310.844	-1.38709	0.110013	-12.6084	1.89752e-36	3.43542e-35
ENSG00000134874	1149.31	-0.623198	0.0494498	-12.6026	2.04197e-36	3.69328e-35
ENSG00000165644	503.697	-1.38896	0.110242	-12.5992	2.13274e-36	3.85365e-35
ENSG00000165632	306.937	0.972462	0.0772061	12.5957	2.23061e-36	4.02652e-35
ENSG00000136758	3509.9	0.565083	0.0448677	12.5944	2.26589e-36	4.08619e-35
ENSG00000196787	26.3843	2.67014	0.212055	12.5917	2.34421e-36	4.22328e-35
ENSG00000168546	138.11	1.8852	0.149726	12.591	2.36556e-36	4.25754e-35
ENSG00000117114	1415.84	-0.660522	0.0524693	-12.5887	2.43533e-36	4.37881e-35
ENSG00000014919	504.308	-0.814756	0.0648049	-12.5725	2.99295e-36	5.37617e-35
ENSG00000255556	23.7413	4.44921	0.35401	12.568	3.1653e-36	5.68018e-35
ENSG00000170852	937.44	0.753033	0.0599256	12.5661	3.24219e-36	5.81247e-35
ENSG00000172687	348.555	-1.19728	0.095292	-12.5644	3.31554e-36	5.93815e-35
ENSG00000007264	139.5	-1.68233	0.133968	-12.5577	3.60611e-36	6.45225e-35
ENSG00000113368	3719.49	-0.935083	0.0744756	-12.5556	3.70492e-36	6.62259e-35
ENSG00000184831	1250.86	-0.813378	0.0648041	-12.5513	3.90865e-36	6.97995e-35
ENSG00000177675	18.3684	2.99096	0.238357	12.5483	4.0633e-36	7.24906e-35
ENSG00000120694	2177.5	1.95092	0.155502	12.5459	4.18377e-36	7.45672e-35
ENSG00000121769	69.6006	2.9166	0.232534	12.5427	4.35876e-36	7.76105e-35
ENSG00000233321	19.3616	3.58247	0.285662	12.5409	4.45797e-36	7.92999e-35
ENSG00000020181	560.79	-1.35842	0.10836	-12.5362	4.73162e-36	8.40861e-35
ENSG00000155849	85.9503	1.42763	0.113903	12.5337	4.88262e-36	8.66855e-35
ENSG00000162430	2083.97	-0.645082	0.0514815	-12.5304	5.09365e-36	9.03445e-35
ENSG00000134243	1676.87	0.626147	0.0499889	12.5257	5.40101e-36	9.57034e-35
ENSG00000158864	1502.14	-0.726372	0.0579967	-12.5244	5.49195e-36	9.72208e-35
ENSG00000224126	160.267	1.53166	0.122363	12.5174	5.99787e-36	1.06074e-34
ENSG00000166592	14.8662	3.64192	0.29096	12.5169	6.03494e-36	1.06627e-34
ENSG00000117868	2219.45	0.457877	0.0366457	12.4947	7.97934e-36	1.40845e-34
ENSG00000118777	27.7492	2.79027	0.223379	12.4912	8.33653e-36	1.47009e-34
ENSG00000237149	139.933	-2.33324	0.186807	-12.4901	8.4539e-36	1.48935e-34
ENSG00000008405	518.014	0.829613	0.0664242	12.4896	8.50615e-36	1.49712e-34
ENSG00000174099	477.576	0.747406	0.0598444	12.4891	8.55694e-36	1.50461e-34
ENSG00000181472	438.034	1.04404	0.0836093	12.4871	8.77909e-36	1.54219e-34
ENSG00000101109	1515.67	0.56463	0.0452378	12.4814	9.43394e-36	1.65564e-34
ENSG00000179981	460.489	-1.05536	0.0845741	-12.4786	9.77281e-36	1.71347e-34
ENSG00000241104	18.3506	6.31337	0.505978	12.4776	9.89689e-36	1.73356e-34
ENSG00000116661	137.672	-1.13805	0.091231	-12.4744	1.02944e-35	1.80147e-34
ENSG00000268471	71.3356	-1.8513	0.148419	-12.4735	1.04191e-35	1.82156e-34
ENSG00000156313	283.977	0.994019	0.0796927	12.4732	1.04592e-35	1.82682e-34
ENSG00000175224	1940.26	0.892962	0.071628	12.4667	1.13488e-35	1.98031e-34
ENSG00000177807	18.3822	3.51278	0.281937	12.4595	1.24208e-35	2.16531e-34
ENSG00000179119	826.551	0.853004	0.0684857	12.4552	1.30994e-35	2.28143e-34
ENSG00000177225	1185.16	-0.971958	0.078049	-12.4532	1.34383e-35	2.33824e-34
ENSG00000169032	950.828	0.809791	0.0650277	12.453	1.34662e-35	2.34088e-34
ENSG00000159915	55.0206	-2.67439	0.214834	-12.4487	1.42189e-35	2.46937e-34
ENSG00000142675	90.1633	1.33172	0.106998	12.4463	1.46523e-35	2.54222e-34
ENSG00000274750	56.8812	2.24639	0.1805	12.4454	1.48137e-35	2.5678e-34
ENSG00000273559	317.888	0.761633	0.061234	12.4381	1.62388e-35	2.81216e-34
ENSG00000172638	463.264	-0.917443	0.0738181	-12.4284	1.83193e-35	3.16946e-34
ENSG00000272347	50.1511	1.83549	0.14773	12.4246	1.92284e-35	3.32361e-34
ENSG00000102226	3051.92	0.78839	0.0634782	12.4199	2.03927e-35	3.52153e-34
ENSG00000076604	1248.16	0.771156	0.0621414	12.4097	2.31525e-35	3.99435e-34
ENSG00000102921	628.93	0.681258	0.0548988	12.4093	2.32578e-35	4.00874e-34
ENSG00000161638	1191.02	0.937536	0.0755766	12.4051	2.45175e-35	4.2219e-34
ENSG00000277196	92.4065	-1.7184	0.138531	-12.4044	2.47306e-35	4.2546e-34
ENSG00000289731	18.5398	3.46426	0.279314	12.4028	2.52441e-35	4.33885e-34
ENSG00000168398	59.0544	1.70779	0.137724	12.4001	2.60908e-35	4.48018e-34
ENSG00000173805	162.536	1.5351	0.123804	12.3995	2.6295e-35	4.51102e-34
ENSG00000116774	36.9667	-2.55159	0.205852	-12.3953	2.77253e-35	4.75195e-34
ENSG00000008056	22.0021	3.40691	0.274917	12.3925	2.87026e-35	4.91485e-34
ENSG00000198113	96.2945	2.60199	0.209971	12.3921	2.88347e-35	4.92895e-34
ENSG00000116678	422.649	-1.44456	0.116571	-12.3921	2.88387e-35	4.92895e-34
ENSG00000269293	70.7668	-1.92092	0.15509	-12.3858	3.11779e-35	5.32379e-34
ENSG00000170412	747.657	1.13314	0.0915106	12.3826	3.24619e-35	5.53786e-34
ENSG00000055208	1767.8	0.638352	0.051561	12.3805	3.3315e-35	5.67812e-34
ENSG00000198554	721.698	-0.866255	0.0700231	-12.371	3.75173e-35	6.3884e-34
ENSG00000183963	668.54	0.735414	0.059449	12.3705	3.77465e-35	6.42146e-34
ENSG00000234616	847.704	-1.01649	0.0821917	-12.3673	3.93008e-35	6.67968e-34
ENSG00000177030	1077.25	-0.850933	0.068819	-12.3648	4.05271e-35	6.88172e-34
ENSG00000143850	165.305	1.35016	0.109221	12.3617	4.21154e-35	7.14479e-34
ENSG00000166575	454.751	-0.933069	0.0754877	-12.3605	4.2727e-35	7.24184e-34
ENSG00000115241	3666.16	0.867702	0.0702036	12.3598	4.31286e-35	7.30316e-34
ENSG00000179941	253.826	-1.08454	0.0877557	-12.3586	4.37489e-35	7.40136e-34
ENSG00000164039	182.501	-1.23064	0.0995865	-12.3575	4.4375e-35	7.50036e-34
ENSG00000133789	834.508	0.897563	0.0726366	12.3569	4.4707e-35	7.54951e-34
ENSG00000132164	309.359	-0.873404	0.0706829	-12.3566	4.48521e-35	7.56704e-34
ENSG00000169896	16.3887	3.77562	0.305634	12.3534	4.66839e-35	7.86884e-34
ENSG00000158406	32.1291	3.35216	0.271521	12.3459	5.12778e-35	8.63523e-34
ENSG00000071859	1876.35	0.770826	0.0624528	12.3425	5.345e-35	8.99275e-34
ENSG00000283776	156.283	3.34433	0.271043	12.3387	5.60408e-35	9.41999e-34
ENSG00000079215	630.228	1.25191	0.10148	12.3366	5.75649e-35	9.66732e-34
ENSG00000205336	78.4511	1.55397	0.125972	12.3359	5.80622e-35	9.7419e-34
ENSG00000178950	1264.99	0.832247	0.0674728	12.3346	5.90065e-35	9.89129e-34
ENSG00000169515	1058.66	-1.05706	0.0857023	-12.334	5.93994e-35	9.94805e-34
ENSG00000090097	506.644	1.07645	0.087281	12.3332	6.00206e-35	1.00429e-33
ENSG00000141447	440.918	-1.11434	0.0904567	-12.319	7.15719e-35	1.19648e-33
ENSG00000115525	218.919	0.995326	0.0808053	12.3176	7.2845e-35	1.21665e-33
ENSG00000157326	186.457	-1.31193	0.106522	-12.3161	7.41922e-35	1.23802e-33
ENSG00000165566	33.7626	2.45142	0.199079	12.3138	7.63427e-35	1.27275e-33
ENSG00000130520	3357.87	-1.05982	0.0861154	-12.307	8.30282e-35	1.38295e-33
ENSG00000104067	1181.87	0.694308	0.0564222	12.3056	8.45308e-35	1.4067e-33
ENSG00000132003	166.103	1.53935	0.125107	12.3043	8.58781e-35	1.42782e-33
ENSG00000174996	1436.46	1.0436	0.0848225	12.3034	8.68478e-35	1.44263e-33
ENSG00000100911	531.002	0.999788	0.0813201	12.2945	9.69754e-35	1.60941e-33
ENSG00000068394	610.848	0.855968	0.0696444	12.2905	1.01813e-34	1.68816e-33
ENSG00000124214	3770.36	0.612206	0.0498345	12.2848	1.09349e-34	1.81148e-33
ENSG00000254685	95.6352	-2.96781	0.241612	-12.2834	1.11243e-34	1.8412e-33
ENSG00000158290	3168.74	-1.06769	0.0869315	-12.282	1.13135e-34	1.87081e-33
ENSG00000005448	423.608	-0.921498	0.0750538	-12.2778	1.19145e-34	1.96841e-33
ENSG00000185973	435.137	-1.02641	0.0836106	-12.2761	1.21716e-34	2.00908e-33
ENSG00000198517	624.677	1.60675	0.130887	12.2759	1.22038e-34	2.01259e-33
ENSG00000291110	62.8312	-1.9357	0.157708	-12.2739	1.2502e-34	2.0599e-33
ENSG00000148396	4471.18	0.846519	0.0690018	12.2681	1.34426e-34	2.2129e-33
ENSG00000164850	31.9408	3.81051	0.310721	12.2634	1.42354e-34	2.34131e-33
ENSG00000272335	125.436	-1.71048	0.13949	-12.2624	1.44225e-34	2.36994e-33
ENSG00000162434	1956.15	0.584161	0.0476533	12.2586	1.51168e-34	2.4818e-33
ENSG00000149289	424.777	0.981846	0.0801122	12.2559	1.5623e-34	2.56262e-33
ENSG00000132640	916.816	-1.0012	0.0817018	-12.2544	1.59198e-34	2.60898e-33
ENSG00000123685	46.7323	1.86329	0.152098	12.2506	1.6685e-34	2.73192e-33
ENSG00000214029	314.68	-1.42343	0.116209	-12.2488	1.70509e-34	2.78934e-33
ENSG00000166685	531.695	0.88101	0.0719328	12.2477	1.72848e-34	2.82509e-33
ENSG00000187609	478.625	1.04408	0.0852533	12.2468	1.74847e-34	2.8552e-33
ENSG00000158373	72.2902	1.86924	0.152656	12.2448	1.79164e-34	2.9231e-33
ENSG00000106603	1017.64	-0.615277	0.0502513	-12.244	1.80903e-34	2.94885e-33
ENSG00000133056	136.502	-1.83063	0.149559	-12.2401	1.89742e-34	3.09018e-33
ENSG00000123353	252.16	1.23189	0.100668	12.2371	1.96936e-34	3.20449e-33
ENSG00000187954	715.855	1.23023	0.100546	12.2355	2.00965e-34	3.26715e-33
ENSG00000006831	2575.58	0.607908	0.0496931	12.2332	2.06508e-34	3.35429e-33
ENSG00000087258	52.8239	1.89825	0.15518	12.2326	2.08135e-34	3.37772e-33
ENSG00000185442	248.298	0.967316	0.079103	12.2286	2.18766e-34	3.54711e-33
ENSG00000223891	111.031	1.36636	0.111777	12.2239	2.31587e-34	3.75167e-33
ENSG00000106714	166.101	-1.40214	0.114734	-12.2207	2.40907e-34	3.8992e-33
ENSG00000107249	215.827	1.83093	0.149881	12.2159	2.5553e-34	4.13224e-33
ENSG00000148572	439.804	0.798993	0.0654515	12.2074	2.83843e-34	4.58604e-33
ENSG00000175395	85.2992	-1.88765	0.154636	-12.207	2.85102e-34	4.60232e-33
ENSG00000141562	934.616	0.859486	0.0704248	12.2043	2.94826e-34	4.75511e-33
ENSG00000198792	979.507	0.819096	0.0671328	12.2011	3.06545e-34	4.93976e-33
ENSG00000179046	50.1636	2.48359	0.203565	12.2005	3.09051e-34	4.97578e-33
ENSG00000161618	366.759	-1.86212	0.152636	-12.1998	3.11647e-34	5.01317e-33
ENSG00000276045	364.163	1.08762	0.0892249	12.1897	3.52768e-34	5.66967e-33
ENSG00000061337	484.209	-0.895018	0.0734849	-12.1796	3.99118e-34	6.40897e-33
ENSG00000107798	937.31	-1.03794	0.0852317	-12.1778	4.08026e-34	6.54628e-33
ENSG00000119509	376.328	-0.927707	0.0762199	-12.1715	4.41132e-34	7.07124e-33
ENSG00000063660	1066.59	1.02548	0.0842654	12.1696	4.51143e-34	7.22538e-33
ENSG00000103647	212.564	1.38381	0.113713	12.1693	4.52984e-34	7.24854e-33
ENSG00000214279	62.7898	-2.6289	0.216043	-12.1684	4.58152e-34	7.32484e-33
ENSG00000237886	55.8714	-2.76289	0.227066	-12.1678	4.61439e-34	7.37096e-33
ENSG00000167676	121.788	3.04491	0.250378	12.1613	4.9983e-34	7.97726e-33
ENSG00000176845	500.008	1.23271	0.101366	12.161	5.01556e-34	7.99783e-33
ENSG00000130762	342.301	0.983506	0.0808993	12.1572	5.25501e-34	8.37237e-33
ENSG00000107738	43.8795	1.89894	0.156268	12.1518	5.61498e-34	8.93811e-33
ENSG00000077616	204.828	-1.47687	0.12159	-12.1463	5.99977e-34	9.54234e-33
ENSG00000125520	1525.65	-1.1548	0.0952149	-12.1284	7.46956e-34	1.18697e-32
ENSG00000183955	1431.45	0.724779	0.0597734	12.1254	7.74414e-34	1.22953e-32
ENSG00000197324	994.816	0.853226	0.070399	12.1199	8.29062e-34	1.31516e-32
ENSG00000205531	2394.93	0.57016	0.0470762	12.1114	9.18648e-34	1.45601e-32
ENSG00000205978	1193.33	-1.50751	0.124516	-12.107	9.70134e-34	1.53628e-32
ENSG00000166402	968.369	-0.943242	0.0779933	-12.0939	1.13777e-33	1.80019e-32
ENSG00000176896	58.287	-2.17917	0.180205	-12.0927	1.15396e-33	1.82423e-32
ENSG00000243943	449.157	-1.26788	0.104889	-12.0878	1.22459e-33	1.93421e-32
ENSG00000187531	373.401	1.0954	0.0906758	12.0804	1.34098e-33	2.11623e-32
ENSG00000196092	16.6662	3.23089	0.267482	12.0789	1.36567e-33	2.15334e-32
ENSG00000285517	32.6246	2.24263	0.185672	12.0785	1.37229e-33	2.16192e-32
ENSG00000223573	90.361	1.56136	0.129309	12.0746	1.43813e-33	2.2637e-32
ENSG00000049883	282.153	-1.24973	0.103514	-12.073	1.46708e-33	2.30728e-32
ENSG00000011426	2923.42	1.02343	0.0848063	12.0679	1.56108e-33	2.45301e-32
ENSG00000111252	476.172	0.920008	0.0762476	12.0661	1.59603e-33	2.50515e-32
ENSG00000104872	964.073	0.844548	0.069994	12.066	1.59699e-33	2.50515e-32
ENSG00000156873	365.144	0.799414	0.0662759	12.0619	1.6785e-33	2.63075e-32
ENSG00000213160	1067.8	1.05168	0.0872046	12.0599	1.72018e-33	2.69378e-32
ENSG00000103811	643.451	-0.887061	0.0735567	-12.0596	1.72714e-33	2.70236e-32
ENSG00000158296	35.618	2.20442	0.182889	12.0533	1.86315e-33	2.91268e-32
ENSG00000151503	2405.39	0.503635	0.0417961	12.0498	1.94386e-33	3.03627e-32
ENSG00000157954	1697.59	0.762092	0.0632565	12.0477	1.99551e-33	3.11429e-32
ENSG00000105701	3650.16	-0.63467	0.0526905	-12.0452	2.05476e-33	3.20402e-32
ENSG00000149313	1158.4	-1.45453	0.120759	-12.0448	2.06484e-33	3.217e-32
ENSG00000151376	19.3275	2.80899	0.23325	12.0429	2.11497e-33	3.29231e-32
ENSG00000089685	3409.93	0.796794	0.0661732	12.041	2.16248e-33	3.36341e-32
ENSG00000029725	910.378	0.650132	0.0539968	12.0402	2.18396e-33	3.39393e-32
ENSG00000196295	263.004	-1.22618	0.101948	-12.0275	2.54619e-33	3.9535e-32
ENSG00000204262	295.495	-1.20334	0.10008	-12.0237	2.66679e-33	4.13724e-32
ENSG00000249620	16.1133	-4.25926	0.354441	-12.0168	2.89822e-33	4.49248e-32
ENSG00000198162	1269.07	0.865131	0.0719996	12.0158	2.93574e-33	4.54424e-32
ENSG00000186205	284.815	-1.19934	0.0998141	-12.0158	2.93657e-33	4.54424e-32
ENSG00000108829	3455.77	0.993671	0.0827349	12.0103	3.13716e-33	4.85054e-32
ENSG00000008517	1761.05	1.30157	0.108446	12.002	3.46963e-33	5.36009e-32
ENSG00000179314	362.169	1.0582	0.0881734	12.0014	3.49404e-33	5.39325e-32
ENSG00000165548	104.931	1.34092	0.111745	11.9998	3.56158e-33	5.49287e-32
ENSG00000137834	387.474	-1.59911	0.133298	-11.9964	3.70875e-33	5.71503e-32
ENSG00000182240	400.235	-0.891008	0.0742843	-11.9946	3.79399e-33	5.84148e-32
ENSG00000066382	115.901	-1.45206	0.121092	-11.9913	3.9449e-33	6.06872e-32
ENSG00000150760	1007.08	-0.876985	0.0731478	-11.9892	4.04728e-33	6.221e-32
ENSG00000116906	998.971	-0.697207	0.0581598	-11.9878	4.11804e-33	6.32446e-32
ENSG00000173894	1617.12	-0.952525	0.0794803	-11.9844	4.28859e-33	6.58087e-32
ENSG00000155189	464.725	1.10813	0.0925023	11.9795	4.55155e-33	6.97853e-32
ENSG00000214223	1657.14	-0.946907	0.0790692	-11.9757	4.7658e-33	7.30091e-32
ENSG00000203685	107.734	-2.80742	0.234483	-11.9728	4.93092e-33	7.54371e-32
ENSG00000101407	734.529	-0.604857	0.0505192	-11.9728	4.93252e-33	7.54371e-32
ENSG00000112183	104.981	1.97446	0.164939	11.9708	5.05218e-33	7.72026e-32
ENSG00000188917	580.886	-0.752963	0.0629168	-11.9676	5.25248e-33	8.01966e-32
ENSG00000113391	434.829	-0.878805	0.0734536	-11.9641	5.48038e-33	8.36066e-32
ENSG00000160953	698.521	-0.71568	0.059827	-11.9625	5.58514e-33	8.51339e-32
ENSG00000164715	830.559	0.997449	0.0834026	11.9594	5.79498e-33	8.8259e-32
ENSG00000026652	557.239	1.06937	0.0894239	11.9585	5.86291e-33	8.92195e-32
ENSG00000267280	131.84	-1.54467	0.12922	-11.9538	6.20367e-33	9.43267e-32
ENSG00000223722	11.9052	4.19504	0.351127	11.9474	6.70219e-33	1.01822e-31
ENSG00000265972	645.325	-3.23843	0.271073	-11.9467	6.75505e-33	1.0254e-31
ENSG00000183186	374.341	1.48746	0.124517	11.9459	6.82441e-33	1.03507e-31
ENSG00000229214	17.6815	3.86232	0.323458	11.9407	7.26128e-33	1.10042e-31
ENSG00000123643	365.318	1.19206	0.0998831	11.9345	7.82106e-33	1.18428e-31
ENSG00000023330	682.903	0.994664	0.0833452	11.9343	7.84374e-33	1.18673e-31
ENSG00000140859	369.635	1.40527	0.11779	11.9303	8.22936e-33	1.24405e-31
ENSG00000107175	545.666	0.877523	0.0735558	11.93	8.25469e-33	1.24685e-31
ENSG00000269893	312.776	-1.34197	0.112523	-11.9263	8.63519e-33	1.30325e-31
ENSG00000104044	51.5531	-2.41801	0.202757	-11.9257	8.69878e-33	1.31176e-31
ENSG00000155097	819.971	1.66736	0.139836	11.9237	8.90329e-33	1.3415e-31
ENSG00000166851	1506.89	0.919117	0.077153	11.9129	1.01374e-32	1.52618e-31
ENSG00000133961	733.126	0.665507	0.0558833	11.9089	1.06425e-32	1.60092e-31
ENSG00000258947	32.7755	3.1048	0.260817	11.9041	1.12628e-32	1.69285e-31
ENSG00000181222	5345.48	1.16913	0.098215	11.9038	1.13142e-32	1.69917e-31
ENSG00000099958	83.7808	-2.01964	0.169676	-11.9029	1.14241e-32	1.71427e-31
ENSG00000114346	1422.63	1.06807	0.0897897	11.8953	1.25266e-32	1.87816e-31
ENSG00000165861	299.26	1.0088	0.0848204	11.8934	1.28136e-32	1.91964e-31
ENSG00000111262	25.7046	3.99417	0.335842	11.893	1.28673e-32	1.92611e-31
ENSG00000112210	332.5	0.846122	0.0711466	11.8927	1.29235e-32	1.93293e-31
ENSG00000261949	58.2634	1.89854	0.159651	11.8918	1.30532e-32	1.95075e-31
ENSG00000128829	1139.15	-0.738832	0.0621304	-11.8916	1.30827e-32	1.95355e-31
ENSG00000155256	787.147	1.03114	0.0867178	11.8908	1.32212e-32	1.97263e-31
ENSG00000143224	201.082	-0.965057	0.0811933	-11.8859	1.40093e-32	2.08851e-31
ENSG00000181652	21.4688	2.18655	0.184003	11.8832	1.44637e-32	2.1545e-31
ENSG00000108784	352.864	-1.40904	0.118625	-11.8782	1.53721e-32	2.28796e-31
ENSG00000146670	2222.3	0.812625	0.0684257	11.876	1.5769e-32	2.34512e-31
ENSG00000250386	27.1409	-2.92705	0.246488	-11.875	1.5963e-32	2.37206e-31
ENSG00000079335	156.16	1.06597	0.0898017	11.8703	1.68877e-32	2.50742e-31
ENSG00000099994	43.6385	-2.54086	0.214076	-11.869	1.71531e-32	2.54477e-31
ENSG00000183087	600.199	-0.960427	0.0809305	-11.8673	1.75013e-32	2.59433e-31
ENSG00000132824	2024.06	0.633345	0.0533709	11.8669	1.75958e-32	2.60623e-31
ENSG00000117676	954.992	0.586055	0.0494014	11.8631	1.83947e-32	2.72235e-31
ENSG00000175166	4073.13	1.02811	0.0866797	11.8611	1.88535e-32	2.78801e-31
ENSG00000090889	1536.07	0.699109	0.0589438	11.8606	1.8963e-32	2.80194e-31
ENSG00000072609	670.487	0.677493	0.0571286	11.8591	1.93071e-32	2.85047e-31
ENSG00000088756	132.746	-1.62379	0.136948	-11.8569	1.98076e-32	2.92202e-31
ENSG00000223745	113.631	-2.02139	0.170533	-11.8534	2.06741e-32	3.04739e-31
ENSG00000111481	2433.04	-0.738353	0.0623457	-11.8429	2.34282e-32	3.45058e-31
ENSG00000100345	9757.76	0.950129	0.0802365	11.8416	2.37876e-32	3.50069e-31
ENSG00000137720	114.415	-1.4448	0.122031	-11.8396	2.43569e-32	3.58159e-31
ENSG00000137409	3268.33	0.765073	0.0646408	11.8358	2.55006e-32	3.74677e-31
ENSG00000125648	1640.57	-0.612924	0.0518061	-11.8311	2.69559e-32	3.95742e-31
ENSG00000105559	158.663	1.19109	0.100712	11.8267	2.84029e-32	4.16652e-31
ENSG00000169258	369.408	0.956931	0.0809133	11.8266	2.84365e-32	4.16811e-31
ENSG00000221914	1928.47	0.71358	0.060339	11.8262	2.85883e-32	4.18701e-31
ENSG00000109805	1793.68	0.742998	0.0628416	11.8233	2.95661e-32	4.32676e-31
ENSG00000109016	358.335	0.9351	0.079181	11.8096	3.48048e-32	5.08933e-31
ENSG00000143554	211.135	-1.14696	0.0971549	-11.8055	3.65551e-32	5.34101e-31
ENSG00000085733	4044.24	0.647209	0.0548533	11.7989	3.95468e-32	5.77352e-31
ENSG00000186642	20.9933	3.21379	0.272605	11.7892	4.43656e-32	6.47187e-31
ENSG00000111897	2220.28	0.897845	0.0762024	11.7824	4.81196e-32	7.0139e-31
ENSG00000163781	2202.29	0.638411	0.0542116	11.7763	5.17227e-32	7.53309e-31
ENSG00000204387	347.689	-1.53886	0.130715	-11.7727	5.39951e-32	7.85781e-31
ENSG00000102125	454.674	-0.734199	0.062391	-11.7677	5.72562e-32	8.32578e-31
ENSG00000144649	59.7162	-1.74895	0.148624	-11.7676	5.73078e-32	8.32667e-31
ENSG00000134824	3787.19	-1.0989	0.0934511	-11.7591	6.34369e-32	9.20992e-31
ENSG00000126581	634.275	0.881335	0.074965	11.7566	6.52951e-32	9.47219e-31
ENSG00000102879	126.495	1.45721	0.123979	11.7537	6.75984e-32	9.79856e-31
ENSG00000186665	363.771	-0.911019	0.0775107	-11.7535	6.77856e-32	9.81792e-31
ENSG00000171786	15.7891	3.1841	0.270957	11.7513	6.95233e-32	1.00617e-30
ENSG00000280287	108.508	1.9328	0.164552	11.7458	7.41802e-32	1.07271e-30
ENSG00000185924	277.732	-1.19032	0.101352	-11.7443	7.55096e-32	1.09108e-30
ENSG00000113328	4856.09	-1.69833	0.144637	-11.742	7.76306e-32	1.12084e-30
ENSG00000197620	330.838	-0.898039	0.0764918	-11.7403	7.91865e-32	1.14241e-30
ENSG00000155729	237.493	-1.04648	0.0891688	-11.736	8.33784e-32	1.20193e-30
ENSG00000132199	505.778	-0.963565	0.0821117	-11.7348	8.45241e-32	1.21749e-30
ENSG00000154945	1041.08	0.593815	0.0506245	11.7298	8.96818e-32	1.29077e-30
ENSG00000132846	441.199	-1.42007	0.121066	-11.7297	8.97708e-32	1.29104e-30
ENSG00000140350	2626.87	-0.844967	0.0720383	-11.7294	9.0076e-32	1.29441e-30
ENSG00000013810	2453.51	0.790444	0.0674251	11.7233	9.68227e-32	1.39027e-30
ENSG00000197857	169.783	-1.21057	0.103294	-11.7196	1.01096e-31	1.45049e-30
ENSG00000116062	3361.91	-0.510456	0.043559	-11.7187	1.02197e-31	1.46515e-30
ENSG00000278817	451.289	-0.871694	0.0743862	-11.7185	1.02479e-31	1.46803e-30
ENSG00000161791	621.565	1.06882	0.0912326	11.7153	1.06352e-31	1.52233e-30
ENSG00000164751	273.327	-0.941321	0.0803623	-11.7135	1.08744e-31	1.55535e-30
ENSG00000115170	240.864	1.14289	0.0975763	11.7128	1.09598e-31	1.56635e-30
ENSG00000139354	695.029	1.38028	0.117846	11.7125	1.09935e-31	1.56994e-30
ENSG00000253873	243.71	-1.24467	0.106277	-11.7115	1.11229e-31	1.58717e-30
ENSG00000081803	204.395	-1.13809	0.0971824	-11.7109	1.12125e-31	1.59871e-30
ENSG00000170144	4127.27	-0.583884	0.0498635	-11.7096	1.13774e-31	1.62097e-30
ENSG00000204677	25.7618	2.75379	0.235231	11.7068	1.177e-31	1.6756e-30
ENSG00000074621	260.925	-1.5246	0.130292	-11.7015	1.25275e-31	1.78206e-30
ENSG00000260852	147.22	1.21491	0.103832	11.7007	1.26375e-31	1.79631e-30
ENSG00000261342	24.6886	3.04152	0.259948	11.7005	1.26715e-31	1.79974e-30
ENSG00000128512	182.026	-1.44111	0.123169	-11.7002	1.27081e-31	1.80354e-30
ENSG00000137207	1259.5	0.609699	0.0521233	11.6973	1.31633e-31	1.86671e-30
ENSG00000111269	742.921	0.986451	0.0843353	11.6968	1.32392e-31	1.87601e-30
ENSG00000162174	302.968	0.950672	0.0812844	11.6956	1.3419e-31	1.90002e-30
ENSG00000111737	1282.47	0.91869	0.0785599	11.6941	1.36563e-31	1.93213e-30
ENSG00000052749	784.525	1.70027	0.145428	11.6915	1.40881e-31	1.99168e-30
ENSG00000123453	162.773	-1.24145	0.106221	-11.6873	1.47955e-31	2.09007e-30
ENSG00000187630	172.419	-1.14838	0.0982629	-11.6868	1.48914e-31	2.10201e-30
ENSG00000148803	339.081	-0.868308	0.0743131	-11.6844	1.53071e-31	2.15902e-30
ENSG00000168056	1554.33	-1.09628	0.0938376	-11.6827	1.56264e-31	2.20236e-30
ENSG00000129354	61.854	2.29321	0.196313	11.6814	1.58632e-31	2.23402e-30
ENSG00000266173	144.338	-1.67326	0.143255	-11.6803	1.60786e-31	2.26261e-30
ENSG00000104976	286.3	1.25269	0.107265	11.6785	1.64148e-31	2.30815e-30
ENSG00000227128	278.345	-1.04496	0.0894905	-11.6768	1.67536e-31	2.35398e-30
ENSG00000172009	2260.33	0.91326	0.0782194	11.6756	1.69841e-31	2.38454e-30
ENSG00000250584	13.4264	4.4644	0.382592	11.6688	1.8397e-31	2.58094e-30
ENSG00000110046	762.402	1.46721	0.125741	11.6685	1.84642e-31	2.58839e-30
ENSG00000269113	64.7739	-1.50957	0.129375	-11.6682	1.85273e-31	2.59523e-30
ENSG00000175376	540.826	0.781092	0.066974	11.6626	1.97868e-31	2.76955e-30
ENSG00000102763	489.839	-0.942972	0.080855	-11.6625	1.98108e-31	2.77079e-30
ENSG00000225695	290.347	-1.10354	0.0946574	-11.6583	2.08219e-31	2.90999e-30
ENSG00000100033	80.5773	-1.98121	0.169953	-11.6574	2.10315e-31	2.93704e-30
ENSG00000165821	1007.11	-0.663058	0.0568851	-11.6561	2.13612e-31	2.9808e-30
ENSG00000178342	18.2672	3.52123	0.302113	11.6554	2.15452e-31	3.0042e-30
ENSG00000183340	312.729	-1.0326	0.0886055	-11.6539	2.19306e-31	3.0556e-30
ENSG00000120725	264.091	-0.908903	0.0779968	-11.6531	2.21325e-31	3.08139e-30
ENSG00000136052	242.298	1.15491	0.0991377	11.6495	2.3074e-31	3.21003e-30
ENSG00000166908	772.241	1.0021	0.0860216	11.6494	2.31094e-31	3.21252e-30
ENSG00000139684	2162.55	-0.970742	0.0833614	-11.645	2.43372e-31	3.38064e-30
ENSG00000127418	1058.28	0.966908	0.083058	11.6414	2.53953e-31	3.52494e-30
ENSG00000117222	475.034	0.636394	0.0546937	11.6356	2.71655e-31	3.7678e-30
ENSG00000103089	35.1992	1.92389	0.165361	11.6345	2.75335e-31	3.81596e-30
ENSG00000067596	1503.38	0.712571	0.0612722	11.6296	2.91458e-31	4.03635e-30
ENSG00000165194	298.363	-2.91242	0.250474	-11.6276	2.98212e-31	4.12676e-30
ENSG00000117298	1673.69	0.746627	0.0642219	11.6257	3.0492e-31	4.21641e-30
ENSG00000137404	583.616	-0.825887	0.0710428	-11.6252	3.06874e-31	4.24022e-30
ENSG00000118900	1943.04	0.771303	0.0663694	11.6214	3.20992e-31	4.43196e-30
ENSG00000180425	39.3771	-2.78838	0.240035	-11.6166	3.39473e-31	4.68361e-30
ENSG00000140992	1436.07	0.899737	0.077465	11.6148	3.46797e-31	4.7777e-30
ENSG00000169902	245.904	0.942633	0.0811583	11.6147	3.46815e-31	4.7777e-30
ENSG00000166411	722.131	0.784426	0.0675794	11.6075	3.77618e-31	5.19813e-30
ENSG00000135048	551.012	0.85145	0.0733926	11.6013	4.05828e-31	5.58226e-30
ENSG00000167981	144.968	1.27578	0.109992	11.5989	4.17414e-31	5.73733e-30
ENSG00000159082	223.601	0.813785	0.070214	11.5901	4.62764e-31	6.3559e-30
ENSG00000082497	313.385	-1.28775	0.111109	-11.59	4.63158e-31	6.35654e-30
ENSG00000126903	468.238	1.2571	0.108522	11.5838	4.98069e-31	6.83056e-30
ENSG00000112852	92.8819	-1.63424	0.141136	-11.5792	5.25385e-31	7.19978e-30
ENSG00000168505	81.0205	1.67632	0.144829	11.5745	5.55002e-31	7.59996e-30
ENSG00000160767	1473.39	-0.874334	0.0755631	-11.5709	5.78592e-31	7.91707e-30
ENSG00000115009	33.8489	2.01515	0.174168	11.5701	5.84117e-31	7.98671e-30
ENSG00000138777	892.522	-0.764139	0.0660448	-11.57	5.84689e-31	7.98857e-30
ENSG00000178934	15.5929	2.796	0.241717	11.5672	6.04046e-31	8.24689e-30
ENSG00000283235	18.6288	3.10527	0.268482	11.566	6.12601e-31	8.35747e-30
ENSG00000004866	301.367	0.892607	0.0772118	11.5605	6.53305e-31	8.90614e-30
ENSG00000092036	188.258	-1.31352	0.113648	-11.5578	6.74366e-31	9.18642e-30
ENSG00000204267	251.061	0.989974	0.0856556	11.5576	6.75671e-31	9.19736e-30
ENSG00000177338	23.2489	9.76486	0.845326	11.5516	7.24685e-31	9.85722e-30
ENSG00000057935	975.258	-0.653111	0.0565438	-11.5505	7.33518e-31	9.96996e-30
ENSG00000186115	26.3118	4.24132	0.367557	11.5392	8.36875e-31	1.13664e-29
ENSG00000168913	97.3334	-2.00327	0.173718	-11.5317	9.13173e-31	1.23934e-29
ENSG00000148288	271.4	-0.838436	0.0727341	-11.5274	9.59848e-31	1.30173e-29
ENSG00000164877	173.191	1.18292	0.102626	11.5265	9.696e-31	1.31398e-29
ENSG00000164978	179.785	-1.16904	0.101423	-11.5264	9.70836e-31	1.31468e-29
ENSG00000038358	1005.71	0.870952	0.0755937	11.5215	1.02817e-30	1.39129e-29
ENSG00000214530	487.904	0.866493	0.0752235	11.5189	1.0594e-30	1.4325e-29
ENSG00000133065	775.65	0.649044	0.0563478	11.5185	1.06401e-30	1.43767e-29
ENSG00000127838	523.246	-0.606011	0.0526132	-11.5182	1.06769e-30	1.44157e-29
ENSG00000138796	1253.66	-0.535042	0.0464598	-11.5162	1.09288e-30	1.4745e-29
ENSG00000166016	560.277	1.00643	0.0873995	11.5153	1.10528e-30	1.49013e-29
ENSG00000169116	658.328	-1.01214	0.0879047	-11.514	1.12139e-30	1.51074e-29
ENSG00000101096	48.2374	1.96165	0.170413	11.5112	1.1591e-30	1.56039e-29
ENSG00000138744	151.642	-1.50987	0.131179	-11.5101	1.17396e-30	1.57925e-29
ENSG00000214941	213.792	-1.16476	0.101255	-11.5032	1.27155e-30	1.70927e-29
ENSG00000237181	18.2689	3.10009	0.269735	11.4931	1.42922e-30	1.91981e-29
ENSG00000172183	73.2631	1.77015	0.154029	11.4923	1.44208e-30	1.93566e-29
ENSG00000188811	322.532	-0.823603	0.0716699	-11.4916	1.4536e-30	1.9497e-29
ENSG00000119397	698.967	0.951272	0.0827861	11.4907	1.46892e-30	1.9688e-29
ENSG00000139631	158.384	-1.51735	0.132069	-11.489	1.4976e-30	2.00578e-29
ENSG00000149809	641.029	-1.63857	0.142626	-11.4886	1.50561e-30	2.01503e-29
ENSG00000135241	486.631	1.08594	0.0945326	11.4874	1.52589e-30	2.04068e-29
ENSG00000124613	225.416	-1.29071	0.112376	-11.4857	1.55758e-30	2.08154e-29
ENSG00000026297	240.703	-1.31988	0.114917	-11.4855	1.56028e-30	2.08363e-29
ENSG00000259207	52.1664	2.20235	0.191898	11.4767	1.72827e-30	2.30629e-29
ENSG00000115594	63.9262	1.6453	0.143371	11.4759	1.74448e-30	2.32623e-29
ENSG00000146232	249.348	1.03457	0.0901702	11.4735	1.79245e-30	2.38846e-29
ENSG00000107338	208.286	1.16188	0.101286	11.4713	1.83802e-30	2.4474e-29
ENSG00000179933	385.637	0.906357	0.079042	11.4668	1.93739e-30	2.57784e-29
ENSG00000172889	828.629	-0.731913	0.0638379	-11.4652	1.9732e-30	2.62358e-29
ENSG00000104823	391.556	-0.833719	0.0727264	-11.4638	2.00579e-30	2.66499e-29
ENSG00000016391	304.051	-1.43655	0.125326	-11.4625	2.03535e-30	2.7023e-29
ENSG00000138623	104.613	1.77569	0.154929	11.4613	2.06403e-30	2.73839e-29
ENSG00000099331	1667.12	0.741885	0.064754	11.457	2.16964e-30	2.87642e-29
ENSG00000158427	266.895	-1.10091	0.0961183	-11.4537	2.25215e-30	2.98365e-29
ENSG00000139567	174.754	1.06733	0.0932212	11.4495	2.36572e-30	3.13185e-29
ENSG00000104081	432.526	-1.48001	0.129305	-11.446	2.46379e-30	3.25932e-29
ENSG00000185803	560.415	1.34152	0.117212	11.4452	2.48546e-30	3.28562e-29
ENSG00000020256	968.686	-0.600045	0.0524426	-11.4419	2.58046e-30	3.40874e-29
ENSG00000234147	158.971	-1.19483	0.104476	-11.4365	2.74784e-30	3.62723e-29
ENSG00000167186	299.986	-1.09076	0.0954097	-11.4324	2.88172e-30	3.80122e-29
ENSG00000073584	187.794	-1.56307	0.136737	-11.4313	2.91789e-30	3.84616e-29
ENSG00000133134	625.709	1.37873	0.12068	11.4247	3.14673e-30	4.14481e-29
ENSG00000163257	1191.6	-0.612731	0.0536352	-11.424	3.17151e-30	4.17445e-29
ENSG00000133318	4819.13	0.494553	0.0433044	11.4204	3.3071e-30	4.3498e-29
ENSG00000168884	422.513	0.991633	0.0868635	11.416	3.47905e-30	4.57268e-29
ENSG00000233639	52.9828	-1.80229	0.1579	-11.4141	3.55402e-30	4.66786e-29
ENSG00000157240	410.195	-0.910036	0.0797299	-11.414	3.56018e-30	4.67261e-29
ENSG00000160703	367.445	-1.01156	0.0886431	-11.4116	3.65966e-30	4.79974e-29
ENSG00000174326	48.7913	-2.16485	0.18973	-11.4101	3.721e-30	4.87669e-29
ENSG00000065029	593.482	-1.00421	0.0880218	-11.4086	3.78724e-30	4.95996e-29
ENSG00000162873	16.1094	2.67446	0.234464	11.4067	3.87184e-30	5.06713e-29
ENSG00000142611	554.08	-1.00349	0.0880102	-11.402	4.08646e-30	5.34419e-29
ENSG00000130939	1295.9	-0.633001	0.0555296	-11.3993	4.21285e-30	5.50556e-29
ENSG00000087903	172.131	1.04552	0.0917576	11.3944	4.46058e-30	5.82514e-29
ENSG00000188786	422.587	0.718351	0.0630578	11.3919	4.58644e-30	5.98524e-29
ENSG00000143643	494.027	0.741073	0.0650768	11.3877	4.81675e-30	6.28131e-29
ENSG00000164011	266.647	-1.15361	0.101415	-11.3751	5.56138e-30	7.2472e-29
ENSG00000161558	138.63	-1.32336	0.116347	-11.3743	5.61669e-30	7.31408e-29
ENSG00000197375	548.222	-0.779807	0.0685605	-11.374	5.63396e-30	7.33135e-29
ENSG00000120451	1336.44	0.613417	0.0539323	11.3738	5.64528e-30	7.34087e-29
ENSG00000129158	290.811	-0.937662	0.0824894	-11.3671	6.10149e-30	7.92847e-29
ENSG00000125354	897.237	-0.780553	0.0686828	-11.3646	6.27476e-30	8.14784e-29
ENSG00000179833	1182.6	0.86482	0.076108	11.3631	6.3865e-30	8.28708e-29
ENSG00000112304	248.365	-1.07023	0.0941933	-11.362	6.46116e-30	8.37802e-29
ENSG00000107742	75.4831	1.45528	0.128091	11.3613	6.5163e-30	8.44353e-29
ENSG00000113504	2489.34	0.847248	0.0745843	11.3596	6.64471e-30	8.60384e-29
ENSG00000118985	788.122	1.27105	0.111921	11.3567	6.87265e-30	8.8927e-29
ENSG00000012061	717.678	0.627588	0.0552768	11.3535	7.12122e-30	9.20784e-29
ENSG00000164362	73.468	-2.29787	0.202399	-11.3531	7.15383e-30	9.24348e-29
ENSG00000196639	37.2074	2.29289	0.202012	11.3502	7.39573e-30	9.5493e-29
ENSG00000248290	25.3979	2.37365	0.209181	11.3473	7.64467e-30	9.86378e-29
ENSG00000272269	15.2684	3.71857	0.327746	11.3459	7.77197e-30	1.0021e-28
ENSG00000011347	189.36	1.22624	0.108085	11.3452	7.83331e-30	1.0093e-28
ENSG00000137642	393.61	-1.13394	0.0999505	-11.345	7.8539e-30	1.01124e-28
ENSG00000130741	15710.4	-0.72142	0.0635897	-11.3449	7.85992e-30	1.0113e-28
ENSG00000261512	169.88	1.1479	0.101236	11.3389	8.42275e-30	1.08296e-28
ENSG00000005889	1825.54	0.554846	0.0489345	11.3385	8.45454e-30	1.08628e-28
ENSG00000188997	105.586	1.10955	0.0978684	11.3372	8.58775e-30	1.10263e-28
ENSG00000136247	664.062	-0.544366	0.0480291	-11.3341	8.89697e-30	1.14153e-28
ENSG00000173272	1506.97	-0.92173	0.0814504	-11.3165	1.08776e-29	1.39467e-28
ENSG00000072310	482.758	-1.31026	0.115791	-11.3157	1.09664e-29	1.40508e-28
ENSG00000130052	211.229	0.960313	0.0848679	11.3154	1.10131e-29	1.41008e-28
ENSG00000174951	182.805	1.45923	0.129006	11.3113	1.15304e-29	1.47528e-28
ENSG00000120709	1645.57	0.548154	0.0484735	11.3083	1.19355e-29	1.52605e-28
ENSG00000145623	469.2	0.795639	0.0703729	11.306	1.22504e-29	1.56522e-28
ENSG00000155792	54.2175	-2.27517	0.201272	-11.304	1.25417e-29	1.60132e-28
ENSG00000022567	230.813	1.40611	0.124403	11.3029	1.26985e-29	1.6202e-28
ENSG00000180015	82.626	1.44036	0.127453	11.301	1.29668e-29	1.65329e-28
ENSG00000100479	229.594	-0.999	0.0884252	-11.2977	1.34724e-29	1.71656e-28
ENSG00000128185	889.021	-0.94488	0.0836552	-11.2949	1.39018e-29	1.77003e-28
ENSG00000197019	191.641	1.63195	0.144488	11.2947	1.39407e-29	1.77375e-28
ENSG00000117410	1583.18	1.0864	0.0962058	11.2924	1.43003e-29	1.81825e-28
ENSG00000108669	1208.11	1.02953	0.0911868	11.2903	1.4647e-29	1.86105e-28
ENSG00000181418	104.234	1.56439	0.138701	11.2789	1.66865e-29	2.11872e-28
ENSG00000174607	301.392	1.0472	0.0928686	11.2762	1.72077e-29	2.18338e-28
ENSG00000102897	303.272	1.16249	0.103103	11.275	1.74335e-29	2.21049e-28
ENSG00000140873	27.3893	-2.9949	0.265624	-11.2749	1.74495e-29	2.21099e-28
ENSG00000183726	1540.29	0.753652	0.0668594	11.2722	1.8002e-29	2.27942e-28
ENSG00000128394	181.413	-1.12477	0.0997941	-11.2709	1.82706e-29	2.31184e-28
ENSG00000100368	12.0799	3.48107	0.308884	11.2698	1.84948e-29	2.33859e-28
ENSG00000019102	18.9042	3.39501	0.301259	11.2694	1.85818e-29	2.34797e-28
[truncated: 16,872 more rows]

## Sheet: RESTV48hrvsMOCK48hr
ID	baseMean	log2FoldChange	lfcSE	stat	pvalue	padj
[truncated: 18,322 more rows]
